# Supplementary material for: Illuminating the biosynthesis pathway genes involved in bioactive specific monoterpene glycosides in Paeonia veitchii Lynch by a combination of sequencing platforms
Source: BMC Genomics. 2023 Jan 26;24:45. doi: 10.1186/s12864-023-09138-2 (PMC9878870; doi:10.1186/s12864-023-09138-2)
Supplement: Supplementary file 7 — Additional file 7. List of transcripts in modules after WGCNA analysis. [file 12864_2023_9138_MOESM7_ESM.xlsx]

## Sheet: I
gene_id	Modules	Pv_Ph_1	Pv_Ph_2	Pv_Ph_3	Pv_Xy_1	Pv_Xy_2	Pv_Xy_3	Pv_St_1	Pv_St_2	Pv_St_3	Pv_Pe_1	Pv_Pe_2	Pv_Pe_3	Pv_Le_1	Pv_Le_2	Pv_Le_3	Pv_Ov_1	Pv_Ov_2	Pv_Ov_3
transcript_10030	I	0.0149885	0.0280846	0	7.75524e-11	0.17061	4.53315e-08	0.635771	1.39927	1.19937	0.063543	0.0200366	0.00361717	3.87464	3.54021	3.32385	0.936556	0.8164	0.696523
transcript_10107	I	1.60865	0.779247	1.31854	0.314619	1.31093	0.699614	3.9801	4.02619	3.58697	1.0239	0.88959	0.255714	2.42883	2.58051	2.51732	1.18703	1.48534	1.12483
transcript_10149	I	0.444322	0.41906	0.209755	0.330683	0.542156	0.359815	0.97938	1.18313	1.02877	1.49518	1.78976	2.06529	3.65669	4.42742	4.23781	1.02599	1.17823	0.737285
transcript_10194	I	3.71992	3.49967	3.78237	3.82349	3.71302	3.65038	3.98568	3.92584	4.10486	4.34579	4.31773	4.26757	6.05719	6.09904	5.98342	0.933489	0.234616	0.00782943
transcript_10238	I	1.53836	1.16414	1.24497	0.616177	0.848433	0.650649	1.88369	2.04677	2.07958	3.52093	3.81457	3.86931	4.45429	4.5115	4.56864	2.2259	2.09327	2.05853
transcript_10289	I	0.000175744	2.05129e-09	9.67566e-05	8.28839e-07	6.84507e-05	0.00211577	3.03437	3.02459	2.85909	2.09924	2.20958	2.22848	3.75265	4.06516	3.85817	2.18764	2.11683	2.68845
transcript_10303	I	2.08622	2.12283	2.04615	0.97615	1.62408	1.87304	2.55101	2.57926	2.52653	1.00568	1.49448	1.34897	4.26073	4.58622	4.65253	1.54809	1.13068	1.01121
transcript_10365	I	0.0982117	0.000109859	0.0255302	0.147012	0.115598	0.0343384	3.36146	3.5637	3.40996	3.5399	3.61624	3.49892	6.19878	6.45346	6.41129	2.40446	2.3071	2.51958
transcript_10445	I	8.47412e-06	0.169352	0.0620216	2.14038e-09	0.156688	0.256146	1.36892	1.18128	1.23208	0.00239145	3.20343e-16	0.0257985	3.32192	3.66766	3.70681	1.32205	0.677268	0.978147
transcript_10464	I	0	9.76007e-10	1.15896e-09	0.00434095	0.0111262	0.0179844	1.96342	2.13785	1.74051	0.223497	0.512141	0.431128	3.54941	3.96036	3.52195	0.0857152	1.35633	1.38677
transcript_10576	I	0.317784	0.0909588	0.269714	2.2428	0.816731	1.67999	1.36693	1.82302	1.54237	0.796928	0.832349	1.44884	3.46986	2.85309	3.07874	2.0898	1.8999	2.8298
transcript_10599	I	0.607084	0.321396	0.472924	0.713549	0.476708	0.559574	2.96775	2.31641	2.62325	1.54805	1.30783	2.56983	2.79276	3.97128	3.15831	1.80176	1.77871	0.0216927
transcript_1065	I	1.9296	1.8786	2.23258	3.15832	1.16801	0.872944	3.41111	1.21122	2.69872	3.88548	4.53344	2.46868	3.01687	2.87915	3.07698	0.646691	0.239174	1.23013
transcript_10807	I	1.18812	1.32791	1.44218	1.63439	1.43753	0.919695	2.10737	2.06607	1.70227	0.650938	0.72998	0.289511	3.73824	3.88041	3.72615	0.979917	1.72719	1.59417
transcript_10896	I	4.08104	4.18766	2.25641	4.48148	4.11631	4.32984	4.20229	3.89544	3.01695	4.74713	4.62452	4.6726	10.1985	3.72961	4.64328	4.91939	5.15719	5.18688
transcript_10916	I	3.42902	3.28089	3.22442	2.93947	3.08207	3.34698	3.23372	3.34382	3.29331	1.36809	1.6647	1.50823	5.33976	5.34715	5.51485	2.83559	2.94313	2.92574
transcript_11051	I	2.38472	2.55441	1.80193	1.67408	0.982005	1.61226	2.46995	1.36401	1.89382	2.23231	2.39643	2.33924	4.63616	5.25278	5.10884	2.56301	2.19617	2.13856
transcript_1108	I	1.11615	2.46283	3.35006	1.39107	1.16803	1.40345	0.000268419	0.00074649	0.10911	0.346465	0.36817	2.01577	3.0663	2.23428	3.33633	0.123008	0.00289916	3.98216e-06
transcript_11091	I	3.31836	3.44212	3.42621	3.34697	3.11372	3.09246	3.77121	3.94638	3.8842	4.60245	4.53321	4.22035	6.5136	6.6087	6.60183	3.41163	3.58461	3.3678
transcript_1112	I	0.0748009	0.0742716	0.180428	0.164885	0.0194503	0.377037	0.437324	1.05632	0.947066	4.25624	4.32429	4.07914	5.39494	5.23537	5.93435	0.699834	1.07014	0.455926
transcript_11268	I	1.78981	1.65465	1.77193	1.04802	1.07649	1.46275	1.37726	1.76166	1.1964	0.946947	1.19109	1.43945	3.76122	3.94032	3.98283	0.000718437	0.0776626	0.0383824
transcript_11302	I	0.0410928	0.0293597	0	0.0468459	0.0218588	0.0758842	0.225278	0.348675	0.139011	1.36633	1.6584	2.21223	2.96382	3.70454	3.32824	1.04509	1.10842	1.38119
transcript_11316	I	1.98699	1.82803	1.89065	1.2496	0.660321	1.52334	2.87903	2.4521	1.81977	2.46706	0.0519735	1.70645	3.20585	4.36522	3.50612	2.19647	2.55658	2.59747
transcript_11357	I	3.9978	4.09532	4.17909	3.11222	2.98213	3.0072	6.86688	6.83578	6.85911	5.26329	5.37924	5.36774	4.47797	4.8571	4.77336	3.72834	3.67791	3.737
transcript_11399	I	2.27349	0.00175119	0.688656	2.36008	0.612043	2.12043	2.54446	2.71168	0.517973	3.8873	2.70024	3.85112	2.94625	4.37503	4.29816	0.237848	0.627214	0.0153725
transcript_11402	I	2.75634e-05	0.000229812	0.0259609	1.57804e-11	8.79118e-07	0.0025469	0.981977	0.424913	1.09476	0.181754	2.39707	1.41671	4.71741	2.05927	5.02579	0.916267	0.278025	0.967726
transcript_11428	I	0.536863	0.310812	0.290892	0.000582861	0.593788	0.21874	0.690954	0.964031	0.670955	2.64314	2.79707	2.75222	2.61511	2.47985	2.27284	1.16747	1.02888	0.627919
transcript_11525	I	5.5856	5.65543	5.51528	5.9104	5.74783	5.57734	6.40047	6.87681	6.84903	6.11591	6.06452	6.0734	8.77677	8.80645	8.83962	5.63463	5.54187	5.58707
transcript_11532	I	2.60121	2.53149	2.21968	1.64001	1.63903	1.78397	4.6483	4.77632	4.80811	3.87978	3.31181	3.5624	2.32634	3.01965	2.96514	1.39148	2.09835	2.12094
transcript_11562	I	0.00530348	8.58071e-07	0.0685023	2.02457e-13	3.20343e-16	0.00179842	0.0644335	0.485616	0.789804	2.96527	2.73245	3.02183	4.8477	4.50998	2.75876	1.4659	9.06525e-05	0.455588
transcript_11591	I	0.000669373	0.129518	0.0336847	0.0139204	7.3341e-08	2.88645e-06	0.724352	0.882437	0.012572	5.80458	5.3944	5.6554	4.70339	4.83656	5.14587	0.820963	1.29975	0.000500232
transcript_11711	I	1.27718	1.91321	1.7883	0.710486	0.858467	0.565967	3.73529	3.52994	3.32295	2.95761	2.54094	3.03977	3.45459	4.0328	4.17457	1.73416	0.820069	2.68612
transcript_11981	I	0.0180424	0.0315051	0.124844	0.0293341	0.0662092	0.00714269	0.0274173	0.538528	0.0127747	0.350192	0.767638	0.613892	2.99015	3.2835	2.82174	2.05352	0.199981	1.19725
transcript_12041	I	0.102872	0.0740048	0.0114694	0.00745321	0.156536	0.211357	4.11749	4.28142	4.34034	1.81522	1.58373	1.60292	4.61465	4.70385	4.87534	0.0789523	0.97659	0.900757
transcript_12064	I	0.819599	0.90081	1.28269	0.680413	0.796994	0.928335	1.52479	1.12702	1.64931	0.670758	0.325339	0.72825	3.3774	2.92651	3.86572	2.15062	2.48927	2.68003
transcript_12180	I	2.30528	2.2332	2.57128	2.90346	2.05971	2.57548	1.18824	0.144816	2.19761	1.07917	2.24412	1.01343	3.23096	3.4212	3.49017	1.12041	0.130247	0.154434
transcript_12256	I	0.656764	1.15366	0.486132	0.00638336	0.18772	0.0440352	2.50629	2.07262	2.22475	3.40184	3.41906	3.40683	3.09776	3.2408	3.03241	0.851739	0.289921	0.0896697
transcript_12344	I	3.16925	3.3462	3.35394	3.19065	2.95305	2.99939	3.74187	3.63641	3.65414	3.6965	3.85889	3.73685	5.46468	5.89271	5.80366	2.37093	1.99324	2.4438
transcript_12373	I	1.62458e-09	0.202411	9.08168e-11	3.11902e-10	0.000383339	0.0340245	5.06965e-05	1.15309	0.165528	0.000483248	2.61079e-13	0.172633	2.82958	3.50604	4.07817	1.06069	0.785752	1.07566
transcript_12378	I	1.78716	2.77855	2.17242	2.79907	3.02092	3.14605	4.1816	3.78456	4.06445	4.49267	5.17645	4.94235	5.98791	6.47846	6.40511	3.05218	3.41783	2.94815
transcript_12448	I	2.64996	1.78787	0.508102	0.229251	0.737448	2.17124	0.602527	3.05226	2.1444	1.74214	1.29177	2.21109	3.98927	3.48445	3.34965	1.19208	0.0292503	1.82375
transcript_12466	I	1.3582	1.59171	1.52625	1.20561	1.22462	1.1944	1.72147	1.85055	1.88689	1.52174	1.35571	1.0925	4.02433	4.3753	4.27584	1.83628	1.81157	1.68026
transcript_12630	I	0.095441	0.0695863	0.0113275	0.00736088	0.147701	0.207685	4.20566	4.15197	3.86471	0.288375	1.02144	1.03275	4.24141	4.41754	4.31768	0.737021	0.144524	0.206291
transcript_12711	I	0.0207568	0.153179	0.000196087	2.98155	3.04869	2.70828	4.54344	4.43962	4.61418	1.16998	1.69211	1.4128	7.44632	7.71284	7.60807	0.363111	0.510083	0.257251
transcript_12778	I	0.174584	0.0948643	0.064533	0.275184	0.0350688	0.0335105	2.5959	2.38009	2.65784	4.19572	4.35998	4.16455	5.42122	5.59743	5.59555	1.14585	0.997456	0.764195
transcript_12894	I	2.53995	2.52681	2.5484	2.70929	2.67169	2.85517	2.98931	2.7531	2.75634	2.28953	2.49904	2.30498	5.10289	5.32229	5.27057	2.77683	2.77557	2.47686
transcript_12961	I	2.54077	3.07282	2.96092	2.51525	2.51552	2.42137	3.45969	3.82023	3.54233	3.68302	3.27896	3.46298	4.85974	5.34411	5.44437	1.56697	1.74206	1.25806
transcript_12973	I	0.519129	0.989462	0.877485	0.538279	0.713618	0.309424	3.3279	2.72605	2.62463	2.28983	2.47625	1.22926	4.18791	4.46862	4.49317	3.93298	4.09434	4.28145
transcript_12996	I	0.390555	0.524556	0.573323	0.704513	0.48057	0.535829	2.81242	3.08772	2.85456	2.93182	2.94846	2.96234	4.32223	4.58518	4.5714	2.02639	2.06795	2.29346
transcript_13017	I	1.27119	1.25397	1.20026	0.955753	1.29583	0.707384	1.64438	1.23106	1.14028	0.986229	1.1033	1.04667	3.71615	3.78808	3.78343	1.85804	1.78931	1.15586
transcript_13155	I	0.469463	0.39875	1.01786	0.154775	0.165634	0.579766	0.400773	0.188788	1.05235	2.27418	1.01652	1.76915	4.64842	5.1412	5.18117	2.53897	2.00431	0.698358
transcript_13161	I	0.587078	0.600743	0.667114	0.485981	0.453629	0.440359	3.96566	3.84428	3.79466	0.0618607	0.238955	0.384122	3.67759	3.78613	3.74568	1.5968	1.65158	1.77115
transcript_13274	I	0.111036	0.748351	0.404951	0.362859	0.378041	0.364214	2.34221	2.35367	2.39067	0.919609	1.36772	1.37148	4.11374	4.47632	4.37252	1.52046	1.57369	1.64125
transcript_13289	I	2.24842	0.819372	1.79727	0.840044	0.606566	0.665352	1.10575	0.97181	0.981275	0.001577	1.01325	0.00201844	3.83885	5.20338	5.39782	1.61457	0.77818	1.57922
transcript_13346	I	1.83745	1.63253	1.33974	0.031374	0.254949	0.0625159	0.712032	1.19707	0.788993	0.362733	0.555312	0.772631	3.53596	3.89171	3.68333	1.22582	1.20198	1.42771
transcript_13428	I	0.364478	0.419836	0.176689	2.44115	2.14219	1.69433	1.87331	1.98629	2.07108	2.51285	2.73876	2.40608	3.74914	3.80804	3.91063	0.374707	0.0823783	0.605222
transcript_13497	I	0.000445738	6.40685e-16	0.000826867	1.13768e-10	6.44554e-07	0.000171995	0.142356	1.92261	0.594323	0.574705	2.30967	0.630416	2.42444	4.28636	4.79018	0.427085	0.0127499	5.68472e-05
transcript_13521	I	0.0395713	2.04456e-10	0.0193415	0.252548	0.351038	0.573002	0.432823	0.999677	1.62478	0.0574027	0.0290764	0.070875	3.62845	2.68516	3.50178	8.6611e-05	0.000164783	3.2027e-05
transcript_13588	I	0.482283	0.657929	1.2171	0.14914	0.344573	1.19495	2.41875	1.42546	1.94041	0.870059	0.585059	0.82526	2.97766	3.93606	3.8917	1.01543	0.623039	1.11077
transcript_1371	I	0.00180635	0.0554171	0.0325362	0.188724	1.41345e-10	0.000964815	0.956827	0.799903	0.174757	0.0536793	2.04258	0.162545	3.23237	3.30635	2.4075	0.186915	0.0185424	0.00993186
transcript_13864	I	1.07589	1.18293	1.07599	0.915351	1.25004	1.07106	2.51281	2.71624	2.32493	3.53783	3.36149	3.5535	4.48463	4.84064	4.86512	3.09592	2.34646	2.38992
transcript_13873	I	2.01971	1.00476	1.56832	1.40779	1.2555	2.23578	3.61122	3.66536	3.4945	4.78312	4.79902	4.68727	3.7333	4.13812	3.78865	1.65103	2.00555	2.09905
transcript_13901	I	0.928378	0.963804	0.586329	0.371744	0.553396	0.506636	1.75983	1.81382	1.74009	4.34241e-06	0.450604	0.0990695	3.86103	4.48587	4.31055	3.16125	3.18569	3.40638
transcript_13919	I	3.67486	2.99449	2.95626	3.11521	3.47785	3.56624	4.4185	4.16081	4.25074	4.84985	4.71577	4.64955	6.51883	6.76025	6.6997	4.1926	3.94678	3.94101
transcript_1397	I	1.6174	2.23794	2.344	0.649711	1.50935	1.02769	3.50337	1.84728	3.42703	3.73461	4.17653	3.10686	2.08618	3.25773	3.25231	1.927	0.342542	1.84617
transcript_13981	I	0.0117989	0.0173121	0.242041	0.20124	0.0478976	0.0105562	3.68085	3.31608	3.46344	1.65152	1.6275	1.54244	3.91611	4.15725	4.32286	4.60665	4.80596	4.76693
transcript_14070	I	2.01861	1.90289	1.73179	1.93754	2.17686	2.23524	3.468	3.26841	3.4311	4.71431	4.73388	4.72153	4.49289	4.85894	4.80968	3.27585	3.57629	3.48064
transcript_14153	I	3.83599	4.01652	3.97917	4.17358	4.09504	4.07667	4.1295	4.06896	4.10843	4.52137	4.44335	4.58238	6.76641	7.101	6.9714	4.24791	4.09196	4.1116
transcript_1416	I	0.690694	0.498025	0.575078	0.197942	0.243244	0.166446	0.535013	0.482281	0.574981	0.850663	0.900076	0.974282	3.04038	3.39792	3.20745	1.32557	1.28324	1.29056
transcript_14169	I	1.20603	1.1525	2.09732	0.306069	0.119903	0.708644	2.26032	1.90076	1.91508	4.12441	4.09431	3.65977	2.9212	2.48508	2.79688	1.09743	0.943552	0.510982
transcript_14210	I	2.35846	1.85876	1.71855	1.85296	1.85188	1.91357	2.82343	2.47471	2.20148	2.16224	2.3519	2.3311	7.12225	7.23088	7.24638	1.86779	2.23745	2.33861
transcript_14260	I	2.08184	2.16435	2.19917	2.88804	2.7928	2.57011	4.78236	4.75387	4.84127	6.17954	6.20853	6.26006	5.19201	5.09116	5.17254	2.83235	2.72854	2.86092
transcript_14285	I	0.358641	0.000403796	0.0380586	0.106747	0.0144024	0.166711	1.56642	1.71582	1.62476	2.58936	2.49797	2.11288	2.96367	2.13734	3.0534	1.25171	1.94068	1.95774
transcript_14332	I	3.13553	3.28965	3.00667	3.29772	3.39441	3.36747	2.83012	2.97451	3.01219	1.79809	1.32916	1.79227	5.65507	5.84395	5.94253	2.71981	2.81198	2.79056
transcript_14344	I	0.224346	0.193758	0.23767	0.244387	0.263736	0.65952	4.06233	4.24388	4.05343	3.92415	3.81272	3.71953	5.24683	4.89626	4.89316	2.53473	1.8771	2.22534
transcript_14362	I	1.23572	1.33362	0.799248	1.94892	1.61038	2.24769	0.905779	0.624733	1.30051	1.28055	0.684388	0.983797	8.10429	1.26249	0.925895	2.09342	1.59239	1.22365
transcript_1449	I	0.0218395	0.0643133	3.66761e-10	0.307712	0.0365278	2.39219e-08	2.34344	1.86812	2.29704	2.62258	3.80549	3.417	5.17013	5.72343	5.8351	1.63535e-07	0.000286765	0.642835
transcript_14499	I	0.300462	0.0728378	0.0590483	0.0829294	0.0511971	0.128155	1.56193	1.70297	1.92482	0.121455	0.418471	1.15812	1.99501	2.47931	2.18569	1.69444	2.21697	3.01785
transcript_14500	I	0.772312	0.806147	0.399899	1.11322	0.444087	0.960727	1.00987	0.688972	0.857117	1.50233	1.62305	2.16958	3.49304	3.87244	3.81996	0.672224	0.984474	0.687454
transcript_14566	I	0.0451567	2.20321e-10	0.0208966	1.62903	0.900637	1.94319	2.05874	3.39635	2.8348	1.00669	0.6978	0.413052	6.05335	5.76866	5.90196	0.000111368	0.000207066	3.67735e-05
transcript_14598	I	0.0123938	0.191856	0.478589	0.0717739	0.331711	0.580758	2.13616	1.52681	2.25424	2.50074	2.2781	2.37086	3.96695	4.06595	3.92185	1.50097	0.0981775	1.28822
transcript_14772	I	0.0624807	0.0350972	0	0	0.025395	0.112263	1.33999	0.768749	1.46921	3.25137	3.53857	3.09363	5.96901	6.31107	6.25476	2.19714	2.08859	1.00386
transcript_14856	I	0.6773	0.476811	0.495379	0.544101	0.142507	0.285399	0.550739	0.489315	0.975679	2.79775	1.72322	1.7088	3.34817	2.87477	3.41796	1.58005	1.4162	1.80859
transcript_14858	I	2.67405	1.85387	3.62631	2.6679	1.37375	1.18369	0.699502	2.12255	2.82092	0.797333	1.0631	0.634681	5.70685	0.496392	0.430611	3.26085	1.67703	1.01107
transcript_1502	I	2.1184	2.42383	2.27208	0.650991	1.96019	0.810578	1.03372	1.46954	3.69127	3.93595	4.47915	3.0583	2.00439	4.1352	3.53452	1.92272	0.294276	1.5547
transcript_15053	I	2.93325	2.95965	2.89337	2.8514	2.95838	2.90782	4.08939	4.19361	4.12892	3.89746	3.81956	3.95144	5.96097	6.16884	6.14838	3.18177	3.14856	3.5097
transcript_15071	I	0.0653697	0.000654111	0	0.186197	0.0258568	0.0144221	0.627229	1.06943	0.275341	1.9399	0.919816	1.41262	4.61102	4.41481	4.62329	0.434101	0.621248	1.53
transcript_15110	I	1.3996	1.61013	1.63681	1.65312	1.54361	1.72608	3.43681	3.32721	3.42212	3.2425	3.34659	1.05634e-05	3.86979	4.15028	4.26431	1.98623	2.335	2.5712
transcript_15216	I	0.471558	0.0352138	1.76178	0.00513802	2.15024	0.00924287	0.00678793	2.06747	2.47045	0.0355808	0.672584	0.554724	4.81003	4.63956	4.8457	0.000364648	2.8074	1.84395
transcript_15292	I	0.573076	0.972633	1.28558	1.44616	1.43265	1.26851	3.11983	3.36908	1.85256	6.02656	6.1221	6.23534	4.04987	4.53614	4.98079	3.06308	1.97904	3.18812
transcript_15295	I	1.54265	1.17874	2.36213	2.13692	2.17258	2.82345	2.35968	2.67718	1.14483	1.8965	2.60708	3.33669	8.11118	2.66087	2.35485	3.9619	2.85298	2.68835
transcript_15302	I	0.506036	0.314122	0.422206	0.000238057	0.0172804	0.00214597	5.44583e-15	0.915204	0.56122	1.11085	1.13908	0.228769	3.71575	4.83164	4.1969	3.41457	3.18922	3.46328
transcript_15349	I	2.03966	4.34555	4.48547	4.43311	4.56064	2.73703	1.63032	3.49398	0.631399	1.77359	1.13041	0.609889	7.45352	2.78804	2.00757	3.92618	2.97113	4.16504
transcript_15364	I	0.959614	1.17223	1.13552	0.571368	0.445599	0.491611	1.92667	1.47103	0.991343	5.95557	5.52434	5.66544	3.71541	3.96438	3.49411	2.3281	3.13246	2.46604
transcript_15398	I	1.10356	1.4406	1.2397	2.72045	3.15379	2.97138	0.88796	1.39456	1.1748	0.00185248	0.684333	0.0112878	2.30485	2.28648	2.38032	0.0508903	0.413958	0.00011314
transcript_15400	I	0.470316	0.43389	0.0128711	0.571338	0.794123	0.00108566	0.0350237	2.45056	0.0948041	0.15403	1.86804	2.02775	5.73302	0.0993183	0.690596	2.57255	1.1044	0.381783
transcript_15412	I	1.17144	0.903152	1.41047	0.912837	0.474714	1.04451	1.97997	1.47443	1.20569	0.524253	0.980708	0.476227	4.9615	5.24658	5.08482	2.19586	2.55652	2.37792
transcript_15430	I	4.26343	3.96598	4.23981	4.3757	3.83855	4.69562	0.919202	1.45804	1.44947	2.83834	2.4729	3.99668	10.2772	3.94141	3.42233	3.37151	1.59718	4.12532
transcript_15437	I	2.38279	2.69113	1.03989	1.5424	0.584275	1.02245	1.76059	1.2564	1.96689	2.32677	2.02203	1.62274	3.90326	3.87371	4.03402	1.29753	1.48617	2.05286
transcript_15449	I	2.36507	1.80001	2.21071	1.83827	1.15985	2.01933	3.18684	2.77319	3.33182	3.01004	3.30301	3.36801	6.41309	6.94166	6.91556	2.63599	2.52728	2.6234
transcript_15493	I	0.0283756	0.0840833	0.00118936	0.264147	0.659806	0.00239249	1.20737	1.8758	1.94394	2.55959	1.10871	0.185386	3.65695	4.56127	3.34304	0.0682307	0.0189135	0.163033
transcript_15551	I	0	0.0628085	0.0955652	0.0650892	0.101535	0.0334121	1.95752	2.07021	1.85466	0.569315	0.774856	0.727823	3.19645	3.45339	3.48224	0.984868	1.00772	0.984018
transcript_15570	I	0.889126	0.52768	0.747066	0.106073	0.0749201	0.207005	2.92245	2.96496	2.95024	5.16534	5.11085	5.09624	3.86596	4.10774	4.03146	1.48556	1.46257	1.5227
transcript_15576	I	1.24653	1.13848	1.4603	0.665954	0.000322968	0.356112	2.91094	2.70061	3.16291	3.07291	2.89028	3.24346	2.89894	2.98209	2.58636	2.7224	2.98772	2.67477
transcript_15614	I	3.12674	3.14461	2.76971	3.13783	2.422	3.4532	4.18971	4.8451	4.23054	4.1541	3.74967	3.61634	4.94687	5.48557	4.53624	3.64966	3.73827	0.335504
transcript_15632	I	3.01185	1.45463	1.35871	2.70109	0.278778	2.01295	1.52579	2.54939	0.416242	2.98609	0.374845	3.09474	7.39694	2.0686	0.481057	3.0148	2.94345	2.45377
transcript_15673	I	0.320935	1.22335	1.25497	1.76841	0.486629	0.126813	1.0155	1.03571	1.59513	1.32246	0.459208	0.199773	3.53068	3.85889	3.78844	0.730057	0.684089	1.56399
transcript_15679	I	0	0.0353498	0	0	0	0.0369727	1.18817	1.37541	1.1286	0.589451	0.633346	0.798009	4.52297	4.75955	4.8371	1.48537	1.81172	1.81048
transcript_15694	I	1.96789	1.86381	2.0557	2.30728	1.83243	1.95391	4.34078	4.0269	4.28548	5.54982	5.53767	5.58219	5.43811	5.72772	5.93593	3.73162	3.67433	3.60527
transcript_15711	I	0.946642	0.780788	0.929866	0.611197	0.352679	0.628704	2.61625	2.33585	2.0533	0.607992	0.907203	1.0921	4.9705	4.98419	5.11206	1.8207	2.09685	1.73803
transcript_15722	I	0.00136923	1.06756	0.107633	0.39813	0.530474	1.4858	1.35706	0.836566	1.32413	0.00289998	0.0401127	0.00474523	3.28581	4.14929	4.55066	1.51788	0.859839	1.17656
transcript_15821	I	0	0	0	0	0	0	1.40943	1.43509	2.13896	1.96845	2.08003	1.9135	3.08577	3.28844	3.52339	1.50542	0.852382	1.68614
transcript_15839	I	0.422317	0.696602	0.0434401	0.352441	0.439139	0.0118454	0.852646	0.858094	0.797453	0.124663	0.0198399	0.0406822	3.67106	3.94181	3.74206	1.9435	1.3418	1.93313
transcript_15890	I	1.44244	1.58052	1.44041	0.148614	0.116403	0.112614	5.65086	5.6576	5.65154	1.7058	1.7447	1.58628	4.29425	4.4997	4.52488	1.28033	1.37869	1.27829
transcript_15980	I	2.47985	2.97457	0.0761777	2.01115	1.97548	1.82956	4.36218	4.18877	4.30773	5.23261	5.43734	5.17916	4.97466	4.66837	4.83465	4.45653	4.27101	3.87651
transcript_15986	I	0.0184542	0.000527616	9.65818e-05	2.86816e-10	1.70001e-06	0.285024	1.92145	1.56057	2.43736	1.19632	2.3479	4.12194	5.00013	5.22083	3.87013	1.55478	1.07807	1.40119
transcript_1600	I	0.0354765	0.216902	1.41587e-07	0.141394	0.00605893	0.00811324	1.57283	2.00313	1.16816	3.22426	1.88104	3.77585	4.27783	5.65394	4.44707	0.361377	0.239106	0.0387256
transcript_16053	I	2.74852	2.56508	2.49749	0	0.161987	0	2.27442	2.3337	2.32822	1.30987	1.23416	1.64231	5.0576	5.40246	5.36261	4.15617	3.92376	4.01834
transcript_1606	I	0.912391	2.32346	2.27441	2.93288	2.68654	2.73298	3.14929	3.3703	3.41367	4.54993	4.56655	4.27999	4.58349	4.95493	4.97206	3.20614	3.02824	2.77732
transcript_16091	I	1.29168	1.94608	1.93812	1.37244	0.957116	1.28857	2.57192	1.78994	2.3031	2.79583	1.93955	3.06955	4.43313	4.58926	4.58178	2.29094	2.42367	2.49193
transcript_16165	I	1.20374	1.80172e-06	0.707377	0.821005	0.416812	0.485162	2.04037	2.90652	1.53341	1.77496	0.274331	1.72862	3.15932	4.12732	3.86888	1.78147	1.10895	2.17885
transcript_16201	I	0.00136631	0.000758038	0.507399	0.384091	0.0806915	1.75335	2.89462	2.00017	3.48406	2.93605	3.05371	2.90001	2.50192	3.23369	3.1244	3.79857	3.75724	2.82455
transcript_16224	I	0.500066	0.140314	2.69003e-08	0.125533	0.158867	0.0461411	2.34163	2.3625	1.76186	3.00209	2.63339	2.78784	4.76409	4.87813	4.84662	1.41963	1.84563	1.56
transcript_16263	I	1.91814	2.1762	1.9557	2.05682	2.63741	2.43773	3.53021	0.0983379	3.24093	0.0109105	0.898843	0.136625	5.26751	3.33822	4.87664	3.82409	3.48232	3.93511
transcript_16280	I	0.508867	0.320543	0.596973	0.659791	0.111794	0.356276	0.61496	0.88286	1.23895	3.25196	2.19619	2.22635	3.2486	3.85163	3.97672	2.10808	1.7851	2.05314
transcript_16289	I	4.15246	4.25687	4.02045	4.58593	4.48122	4.44992	5.11928	5.21439	5.23638	7.22924	7.17831	7.1318	8.35476	8.60397	8.60715	2.36889	3.392	3.27692
transcript_16346	I	2.33951	4.32833	4.39782	2.35168	4.47215	4.79985	4.00431	1.93517	2.76755	4.81773	3.81943	4.24543	9.72613	4.28309	4.49276	5.56095	4.89498	2.40066
transcript_16347	I	0.084191	0.294032	0.312375	0.0369953	0.0707573	0.0913942	2.04033	2.07116	1.78814	4.13641	4.41301	4.35016	4.53006	4.69032	4.88351	2.55773	2.23988	2.45827
transcript_16377	I	0.658024	0.190671	0.00854048	0.101365	0.617009	0.0209656	0.747132	0.548541	0.76748	1.68537	1.68521	2.02341	2.84225	3.29624	2.62004	0.195276	0.172097	0.0802319
transcript_16406	I	1.78308	1.76941	0.969105	0.290803	1.64771	2.10246	2.68	4.50192	3.22346	1.88164	2.18275	0.358732	3.43047	3.55558	3.14154	2.64457	0.323169	2.74067
transcript_16547	I	1.33519	5.07881e-06	0.742352	0.59122	0.439306	0.429832	1.81691	1.80646	2.1354	2.26481	0.461167	1.82173	4.20756	4.66542	3.98812	1.56945	1.83207	1.2877
transcript_16633	I	0.0265021	0.0349435	0.0392415	0.00394313	0.234334	2.46409e-08	1.78937e-05	0.36637	0.0738744	0.245932	0.921492	0.0242001	2.28268	3.19308	2.87247	1.29839	0.00167339	0.954954
transcript_16780	I	4.18378	3.41089	2.69456	1.69913	3.63513	2.90556	0.160344	0.222043	1.91988	0.353215	0.00355678	1.01177	5.94066	1.28461	0.564235	1.22101	0.0550978	2.32791
transcript_16807	I	1.29968	1.49447	1.31646	1.55087	1.33508	0.921115	0.0461692	2.02689	2.40392	0.778738	0.857422	0.331637	3.47554	3.88856	3.95165	4.97835e-08	0.870766	1.16229
transcript_16821	I	1.48303	0.0281131	1.41534	0.537255	0.546677	1.16595	1.99328	0.452376	2.41895	1.51355	1.86398	1.5147	2.84115	3.82144	3.68335	1.80685	0.594576	0.0172518
transcript_16884	I	7.01597e-10	3.14615e-11	5.03575e-09	2.88622e-06	1.22209e-07	1.41904e-09	0.00215442	1.91647e-05	3.58215e-06	0.927372	2.63508	0.231127	4.34859	4.16458	3.6318	3.62203e-05	2.52351e-05	2.96281e-07
transcript_16959	I	0.571338	0.385318	0.49416	0.452277	0.36024	0.302994	1.85259	2.01689	1.40288	0.168407	0.725854	0.67479	3.37267	3.38919	3.22283	2.96849	2.36486	2.92626
transcript_16981	I	3.80181	3.46314	3.81187	3.72415	3.70563	3.83365	4.91425	4.88668	4.66423	4.19223	4.41523	4.30845	7.19179	7.36631	7.26897	3.20978	3.31923	3.61557
transcript_16992	I	9.78233e-06	0.0665215	0.478487	5.3771e-06	3.22412e-11	6.40685e-16	2.68522	2.27136	2.74885	3.8018	3.35036	3.21114	2.1313	3.03864	2.07205	1.1633	0.512591	5.17287e-06
transcript_17002	I	2.13387	2.27171	2.20258	1.7281	2.2142	2.33029	2.97684	3.09741	3.05545	3.94014	3.98822	4.28575	4.34755	4.56433	4.62231	1.83582	1.94107	2.12164
transcript_17031	I	2.03131	1.63111	1.84345	1.89317	0.00219675	0.37456	2.85669	2.53631	0.0013059	0.9893	1.84015	2.44221	3.67958	3.6071	3.72479	3.00341	3.40905	3.07431
transcript_17034	I	1.67486	1.4015	0.877753	2.74127	3.03836	2.72053	4.71828	4.51021	4.98992	4.96071	4.32007	4.08235	4.47636	4.28186	3.11877	3.70105	4.22732	3.61713
transcript_17072	I	0.0546916	2.46493e-10	0.0233597	0.0494344	0.195059	0.0535959	1.85603	1.01627	0.239961	0.0140395	0.104173	0.52724	5.02947	4.56762	4.46209	0.000100664	0.000279644	4.46556e-05
transcript_17079	I	2.64214	3.02677	2.87738	3.04828	3.02534	3.25758	3.61043	3.75172	4.14308	3.28479	3.07559	3.29649	6.20843	6.79776	6.75314	1.89567	1.57609	0.480712
transcript_17118	I	5.71292	5.60408	5.39673	5.47228	1.42889	5.09631	4.41578	3.95873	4.50989	5.3015	5.23912	5.59826	8.76221	4.30701	4.26792	5.37567	5.06331	4.8367
transcript_17210	I	3.93105	4.76592	4.33608	0.40895	2.93347	5.09626	3.78436	3.32947	4.59716	4.53633	4.98059	4.55284	5.96219	6.53241	6.23405	2.02447	3.92131	2.70819
transcript_17228	I	2.88478	2.4184	0.603911	2.32934	0.734974	1.3324	2.16477	2.0168	2.45316	2.52611	2.45874	2.32913	4.318	3.85457	3.89555	0.319277	0.770264	0.885938
transcript_17240	I	2.39559	2.23109	2.34239	0.797326	0.643674	1.00354	0.55572	0.693615	0.198595	4.79421	4.80732	4.8022	5.4182	5.68267	5.63042	2.78938	2.7081	2.58468
transcript_17256	I	0.805491	1.01014	0.968436	0.936552	0.21196	0.636676	2.32978	2.89214	2.95275	3.45608	3.24212	3.65053	2.87041	3.28351	2.93228	2.31649	2.07087	1.88585
transcript_17281	I	2.06909	2.27894	0.829564	3.76842	1.30938	2.83677	3.20084	3.57292	3.21313	4.22559	4.73413	4.5765	4.26159	4.3799	4.09238	3.03041	2.97652	2.59351
transcript_17313	I	3.28584	1.30804	1.97916	1.51025	0.0124821	1.37239	3.14227	3.84971	3.03754	2.19637	1.86467	2.00264	2.09661	2.08587	4.02513	1.40922	1.19763	1.63795
transcript_17328	I	0.304852	0.656054	0.356278	0.000339806	0.0272246	0.00303236	0	6.73355e-05	2.65817e-11	0.162065	0.0774709	0.00816354	4.02611	3.67563	3.79242	2.26656	3.29404	3.58232
transcript_17331	I	0.178812	0.00040479	0.398006	0.00221993	0.0544723	0.054034	2.4281	0.131467	1.7206	3.17434	4.09764	3.22529	3.39378	2.8354	3.70531	1.37442	1.61814	1.98128
transcript_17352	I	1.57312	0.93961	0.536162	0.753593	0.790507	1.20033	0.109503	0.824611	2.16588	0.580885	3.46187	3.35881	5.78333	1.54289	0.477442	3.43499	1.75906	3.03266
transcript_17408	I	0.933698	0.478448	0.66779	0.751654	0.565039	0.269554	1.44852	1.50455	1.33307	1.23636	1.27585	1.30007	3.67752	3.61698	3.70104	1.92683	1.98799	2.08674
transcript_17431	I	0.0114155	0.000310683	0.00309375	0.049106	2.89808e-06	0.000112371	1.59785e-06	9.19396e-06	0.00318008	1.0546e-07	5.03091e-06	0.00351866	9.49111	0.194657	0.093115	0.000896502	0.336201	0.00120186
transcript_1747	I	0.419343	0.0843915	0.417277	0.223861	0.482603	0.569551	1.66629	1.59303	1.36692	1.40799	1.42552	1.85163	3.68112	4.10978	3.82924	0.429757	0.359142	0.844433
transcript_17504	I	4.19849	4.21919	4.39496	4.64041	4.68528	4.9126	6.37782	6.52406	6.39461	7.64354	7.5695	7.55012	5.92315	6.61489	6.39349	4.45684	4.54298	4.25679
transcript_17588	I	0.0157579	0.12826	1.28099e-07	0.0400752	0.0806812	0.064008	2.02306	1.18677	1.90465	4.07048	3.90409	4.1683	4.56686	4.80606	4.50859	3.06852	3.02426	3.2477
transcript_17615	I	1.69689	1.13756	1.39922	1.50114	1.92178	2.46446	1.92945	2.25153	2.36385	0.135938	0.430544	0.383206	4.8836	4.97296	4.8588	3.51737	3.159	3.48749
transcript_17662	I	2.14791	2.19305	1.43792	2.0118	1.72254	1.81881	2.91024	3.04344	3.22146	5.34357	5.24858	5.43371	5.29439	5.5726	5.43958	2.63812	2.05787	2.08169
transcript_17702	I	0.00953177	0	0	0.00128237	0.0401954	0.000262017	0.863483	0.795787	1.44041	0.00550044	0.0373935	7.8752e-09	2.65926	2.49927	3.41191	1.05067	0.994886	0.375069
transcript_17759	I	0.674604	0.488797	0.824212	0.633836	0.637245	0.936774	3.46502	3.53334	3.66233	3.58742	3.49668	3.58408	5.50336	5.70587	5.58475	3.5434	3.04297	3.21894
transcript_17795	I	0.0477696	0.0924435	0.0940716	0.490717	0.357713	0.527098	2.42417	2.61669	2.50849	0.864201	1.11853	1.00786	4.71336	4.96013	4.96112	2.37486	2.48468	2.20997
transcript_17814	I	3.31588	1.81596	3.16482	3.27703	3.38601	3.29638	4.30417	5.48287	4.39028	5.60295	5.62174	6.27864	3.71658	6.33994	4.61057	2.83907	4.52199	4.66312
transcript_17824	I	0.0576567	2.53267e-10	0.0240975	0.0792115	0.327171	0.0859654	2.28499	1.7077	0.475931	0.00116739	0.147537	0.719395	1.95837	5.56099	5.23699	1.04403e-09	0.00030154	4.68134e-05
transcript_17841	I	0.560065	0.826695	0.375368	0.372383	0.953665	0.42136	1.99911	2.02519	2.15685	2.25534	2.3572	2.11743	4.96878	5.24177	5.29793	2.16906	2.48954	1.99065
transcript_17864	I	0.04175	0.119527	0.0567636	0	0	0	2.20039	2.25096	2.47325	0	0.0549433	0.109591	4.09142	4.41628	4.3247	1.95482	1.79087	1.84542
transcript_17869	I	0.953071	0.486281	0.12413	0.984205	0.895655	1.0958	1.9237	2.79474	2.36323	2.22083	2.6376	2.44017	3.59491	4.22401	3.52792	1.95899	2.34827	1.87581
transcript_17922	I	2.30679	2.46624	2.76853	2.63313	2.9537	2.98773	3.68388	3.24383	3.61816	5.13901	4.83258	4.90209	5.76312	5.77378	5.73752	2.70018	1.75719	1.86014
transcript_17941	I	4.54399	4.65667	4.51294	4.67078	4.68384	4.72867	5.15719	5.18808	5.17273	4.82781	4.95801	4.85588	7.85178	8.04963	8.04074	4.11999	4.03518	4.12685
transcript_17951	I	1.34669	0.543735	1.23924	0.493405	1.62346	1.18944	1.80297	2.47032	1.79663	2.83376	2.79688	2.28342	4.17007	4.69491	4.76181	0.642827	1.40122	1.35813
transcript_18066	I	1.69099	2.17428	2.24656	1.84716	1.75603	1.51287	1.8734	1.68687	2.11192	1.51761	1.9018	1.66015	4.89116	5.06581	5.05419	1.74123	2.13476	1.72549
transcript_18191	I	0	0	0	0.0869062	0	0	0.969934	1.3728	1.05778	1.08936	0.881793	0.790661	3.45613	3.74187	3.58284	0.8175	1.47663	0.582027
transcript_18217	I	1.07684	0.471257	1.75395	1.17745	1.21258	0.00582326	1.82162	0.490636	1.87368	2.165	0.807163	2.81554	5.48119	1.51147	0.588668	2.07511	1.61601	0.0584303
transcript_18248	I	0.432953	0.350088	0.537747	0.320583	0.584653	0.00927656	5.94487	5.82748	5.93774	4.77046	5.12725	5.15359	6.68405	6.97442	6.96141	3.15374	3.56193	3.59919
transcript_18291	I	1.72477	1.58269	1.61192	0.0877684	0.217257	0.0445638	0.448252	0.234513	0.445607	1.54795	0.955649	1.20875	3.27662	3.34156	3.23517	1.90439	1.77174	1.71328
transcript_18296	I	1.02071	3.60169	3.79076	3.35478	3.03385	3.41041	3.98403	3.73738	3.97092	4.5767	4.64966	4.74774	9.05461	2.99575	4.15136	4.56047	4.09939	3.12633
transcript_18343	I	3.67759	3.84757	3.45885	3.48641	3.27661	3.47898	3.37328	3.5734	3.43565	3.2196	3.65317	3.3333	7.61087	7.84786	7.92012	2.48724	2.77313	1.04158
transcript_18420	I	0.0391126	1.1343	1.10319	0.273899	1.61225	1.82691	1.61033	0.521232	2.35445	3.24644	3.63123	3.24603	4.98455	4.08504	4.22662	0.972944	1.73159	2.61449
transcript_18473	I	0.0169045	0.00531491	0.00239822	0.0444304	0.0962992	0.122056	2.12797	1.93363	1.86775	4.65486	4.73767	4.67347	4.88461	5.17341	5.17956	3.08886	3.28634	3.29068
transcript_18614	I	3.96799	3.72576	3.41349	0.405381	3.82748	3.60125	2.38198	0.992895	2.62996	3.13891	1.75461	2.13382	5.75312	5.70563	5.65501	2.86554	3.01321	2.05594
transcript_18621	I	2.18404	3.21052	1.82693	1.97098	3.77525	2.88851	0.0477503	0.589586	3.56494	4.03637	3.78474	3.10006	9.33767	3.83684	3.08314	5.31801	4.31866	2.02743
transcript_18704	I	0.692908	0.0810996	0.00502157	0.00108933	0.280543	0.821698	1.28144	3.81817	3.07191	3.69998	3.62646	2.66056	3.63738	3.75602	4.27815	1.99151	1.60742	2.65594
transcript_18773	I	0.882975	0.0148157	0.495927	2.08836e-10	0.0368622	0.0176027	0.183804	0.0541069	0.549113	0.269743	0.0287643	0.370928	2.68765	3.3571	2.07377	0.000202539	0.00214188	0.000959366
transcript_18777	I	0.284306	0.226873	0.0957374	0.233468	0.41983	0.239629	1.24093	1.31843	0.798955	0.0655929	0.348749	0.0135523	5.70128	5.85155	5.76665	1.0662	2.04728	1.92228
transcript_18809	I	0.563695	0.842345	1.04994	0.524947	0.189716	1.0174	1.86314	2.04873	1.97352	3.46433	3.92816	2.39783	3.51112	3.31705	2.55001	0.735473	2.00075	2.2683
transcript_18884	I	2.62709	2.33198	2.50016	0.209976	0.0917962	0.0448261	5.10897	5.15293	5.108	3.28017	3.3701	3.33174	4.38607	4.54534	4.53564	0.68652	0.82708	0.857433
transcript_18894	I	1.59204	1.75521	0.997258	2.12475	1.90302	2.03583	3.08665	3.12231	2.83956	4.26987	4.40904	4.17271	4.30809	4.54192	4.77556	2.47572	2.92517	2.70406
transcript_18906	I	2.88308e-15	6.53499e-13	0.0415549	0.600134	0.432132	0.86066	1.03398	1.46185	1.30154	2.65906	2.85052	2.82808	2.51459	2.49717	2.24344	0.346685	0.903459	0.554102
transcript_18910	I	5.16259	4.05468	4.48717	0.604195	4.65705	4.29758	5.71827	2.24789	3.97781	3.28291	4.07197	4.71511	7.13472	7.92446	7.68877	4.11063	4.20108	4.44374
transcript_18918	I	0.121657	0.0766816	0.152186	0.0366532	0.200535	0.00772384	0.392901	0.474481	1.04945	0.3498	0.0430276	0.406225	3.84908	4.53205	4.57712	1.02749	0.952673	0.903219
transcript_19012	I	1.16903	1.38084	0.758282	1.28165	1.07368	1.17336	3.00461	3.02271	2.7525	0.0194515	0.490569	0.617664	3.9883	4.34773	4.27849	3.50199	3.424	3.27656
transcript_19013	I	1.49033	1.97324	2.26927	0.453068	0.142705	1.1146	0.32647	0.993774	0.703125	2.05407	0.365886	0.472477	3.61162	3.6158	4.06658	0.498272	0.96928	0.68707
transcript_19115	I	0.174234	8.51985e-07	0.318942	0.10328	0.146776	0.117404	2.58183	2.25588	1.93556	3.12803	3.13108	3.40119	1.02897	1.9447	2.12708	0.414979	0.328954	0.434625
transcript_19127	I	1.01222	1.16184	0.386125	0.404238	9.53009e-10	0.212625	0.120069	0.0983097	0.449089	2.95632	2.97293	3.12487	3.42702	3.68531	3.57575	0.815994	1.00959	1.24159
transcript_19160	I	5.21563	5.03173	5.02875	4.91156	4.91516	5.06534	6.48761	6.37006	6.39755	7.85506	7.77259	7.77845	9.34703	9.49764	9.49219	5.37284	5.49045	5.14754
transcript_19184	I	0.00367855	0	0.0418541	0.0660552	0.375926	0.43007	2.90348	3.1977	3.31153	0.137806	0.0213315	0.022598	4.39957	4.1768	2.80163	2.14289	1.56998	2.34365
transcript_19192	I	2.44386	2.03044	2.57659	1.76519	0.899357	1.54267	2.60809	2.14935	2.77604	3.35103	2.91758	3.15759	4.82584	5.25677	5.2368	3.25921	3.33725	3.12816
transcript_19244	I	2.69082	2.99566	2.9651	2.20079	2.05703	2.09939	4.46884	4.37491	4.52307	3.82576	3.85072	3.78198	4.4704	4.6027	4.57806	2.06403	2.24612	1.84624
transcript_19284	I	0.752852	0.700108	0.914899	0.938073	0.330622	0.843588	2.94034	3.37191	2.74568	1.76132	1.59275	1.95201	3.75985	3.54322	3.72896	1.79556	2.22552	1.3611
transcript_19369	I	2.45319	3.33834	3.46542	2.81625	3.13691	2.9059	3.65501	2.80321	3.14441	2.68518	1.50201	2.2982	6.05244	5.87058	5.91059	3.55035	3.52195	3.80588
transcript_19442	I	4.1534	3.67723	4.22386	3.5089	3.64417	1.56443	3.99031	1.09472	3.60284	4.99702	5.16031	5.26562	8.82348	4.68392	4.6266	4.73605	3.32497	4.60647
transcript_19473	I	0.175404	0.193871	0.159009	0.271503	0.0440984	0.144185	5.29419	5.381	5.34574	2.7382	2.59876	2.75727	4.69789	5.08333	4.99789	7.38985	7.36945	7.44195
transcript_19478	I	1.21071	1.10154	1.349	0.931892	1.10348	0.706934	1.51228	1.17846	1.70762	0.598359	0.0855054	0.279641	3.8412	3.89396	3.94353	1.85619	2.11054	1.73514
transcript_19482	I	4.24548	4.32973	4.33689	3.83727	4.05294	4.11406	6.8525	6.81452	6.85945	4.99597	4.99757	4.91939	6.28838	6.41403	6.44186	7.14379	7.14817	7.12165
transcript_19568	I	2.95218	2.24314	3.19183	2.56013	3.31259	2.60649	2.45945	2.72635	3.30512	2.23362	2.92367	2.63028	5.33203	5.42677	5.16403	3.67437	4.36728	4.00574
transcript_19612	I	0.0831589	2.5111	2.88981	2.21733	2.16814	0.353619	3.84362	2.93854	3.23652	0.104912	1.62588	0.00768769	6.20205	6.17291	6.06815	0.532235	1.41763	0.431261
transcript_19647	I	0.0215421	0.0414463	0.0215099	0.122109	0	0	3.34374	3.59119	3.11602	0.434755	0.192992	4.9014e-05	3.79674	3.92105	3.97011	0.748331	0.947338	0.742143
transcript_19768	I	1.60202	1.22916e-05	2.18004	0.696494	1.29339	0.878421	1.43809	2.01363	2.56134	2.71214	0.676101	2.14311	5.08228	3.38452	4.55323	2.97536	2.34033	2.88836
transcript_19830	I	1.43127	0.817909	0.289239	0.368661	0.893755	0.484481	0.994092	0.617282	0.418876	0.91105	1.8888	0.440701	2.58262	4.04896	2.91571	1.59127	2.60137	0.217207
transcript_19852	I	0.30811	0.0395373	0.200157	0.0846879	0.151249	0.116793	2.72842	3.02147	2.76149	3.13985	3.10917	3.21516	4.55486	4.62944	4.56788	3.66877	3.68049	3.92441
transcript_19875	I	4.36816e-06	2.69729e-13	2.78698e-14	0.0124271	3.27839e-12	0.0409434	1.90743	1.97337	2.26193	0.00095488	2.64107e-09	0.00970333	2.62275	2.18044	1.88961	1.56149	0.406585	0.0208172
transcript_19975	I	0	0	0	0	0	0	0.602003	0.938231	0.382695	0	0.323649	0	2.78935	3.41806	3.16217	1.09787	0.615363	0.369479
transcript_19996	I	2.25061	2.72749	2.22669	2.30087	1.67073	1.64435	3.36838	3.53492	2.74267	0.303997	0.613904	0.813231	3.89775	3.89359	3.6558	2.96946	3.38237	3.37733
transcript_20003	I	5.46348e-07	9.1586e-13	0.088169	6.40685e-16	0	2.6764e-07	0.834054	1.13594	0.727917	3.93541e-07	8.92635e-12	0.167174	3.39722	3.59739	3.7153	0.195204	0.821856	0.20406
transcript_20092	I	0.801083	0.812304	0.973287	1.53259	1.75257	1.52699	4.49216	4.57233	4.39987	4.58888	4.66776	4.41604	5.12527	5.81083	5.62732	0.269106	1.20354	1.85903
transcript_20164	I	0.0217938	0.0425545	0.0217641	0.129232	0	0	4.276	4.11114	4.18262	0.346328	0.120016	0.0182313	4.42634	4.63894	4.64486	3.63909	3.42663	2.72631
transcript_20190	I	0.0349438	0.116326	9.4719e-05	2.45098	9.93225e-06	0.00272917	1.90386	2.42302	3.25099	0.553412	2.5879	1.11717	7.61605	6.64104	6.5955	4.74518	2.24726	4.89752
transcript_20257	I	3.06004	2.6255	2.05224	1.5305	3.43345	4.21994	1.77983	1.66648	2.15273	3.49067	2.40338	1.82546	9.84176	1.34819	1.37039	1.48083	1.71804	3.68285
transcript_20272	I	0	0	0.0543359	7.68822e-15	0	0.000388972	0.397452	0.300777	0.282706	4.16445e-15	1.65421e-06	0.607339	3.8368	3.88313	3.76887	0.569768	3.31555e-13	3.15466e-10
transcript_20288	I	1.85359	1.20689	1.39905	2.6748	2.59347	2.72483	3.77636	3.85214	4.0343	3.77452	3.81699	3.47101	5.97814	6.2126	6.15479	2.04726	1.44386	1.91351
transcript_20369	I	3.05559	3.38459	2.61359	3.30067	2.74571	2.78237	3.80098	4.38732	4.25138	4.36287	4.53453	4.36564	6.95775	7.17842	7.18287	3.74746	3.64246	3.82071
transcript_20384	I	4.68612	4.25239	5.28228	4.79872	4.1673	4.61669	4.52251	4.00203	4.80573	5.45797	5.34061	5.91452	9.65444	4.86724	5.17531	5.6006	5.20024	5.15399
transcript_20431	I	2.1022	1.92527	2.30009	2.3558	2.46865	2.08953	1.87522	1.96254	2.11733	2.30943	2.49089	2.44337	3.42426	3.65616	3.42118	1.2468e-07	0.0316574	1.90314e-05
transcript_20496	I	0.0409007	0.0391717	0.894139	1.75816	2.69488	0.0732998	3.77924	3.72109	3.54041	3.32557	1.51821	2.91141	4.63819	4.5855	4.69204	3.83809	0.000455261	3.15066
transcript_20500	I	2.51822	2.49228	2.44949	2.44008	2.03078	2.39964	3.56326	3.5093	3.53437	4.90334	4.82048	4.81592	3.76676	4.09206	3.85689	1.82889	1.82017	1.69047
transcript_20577	I	0.00843877	3.59457e-07	3.2553e-07	9.2947e-08	0.0284793	0.0112735	0.879389	0.420495	0.954434	3.34806	3.41243	3.67221	2.77067	2.44248	2.9722	1.47175	1.68806	1.81611
transcript_20666	I	2.14331	2.1572	2.17343	1.74429	1.6732	1.82051	1.95165	1.83159	1.93167	0.526857	0.730667	0.513668	3.91336	4.1252	4.02306	2.52562	2.4933	2.42687
transcript_20670	I	1.14454	0.554996	0.0741289	0.0488833	1.43548	0.639881	2.22402	2.5219	2.58478	0.126811	0.318096	0.0315884	2.75081	3.53854	3.42326	2.29375	1.55561	1.97984
transcript_20689	I	0.331376	3.57996	1.97375	2.79363	2.83906	2.69266	0.0481402	0.0125603	0.209813	0.0148038	1.93595	1.88441	3.62347	4.11422	4.1516	0.0159502	1.23267	0.778067
transcript_20691	I	0.536149	0.22	0.60327	1.08165	0.613099	0.694261	2.2519	2.61402	2.59345	4.30224	4.12038	4.00839	4.2545	4.24433	4.31826	3.01697	2.70865	3.3596
transcript_20713	I	0.265985	0.429869	0.111443	0.290969	0.0288061	0.0838463	0.334153	1.15507	1.28865	1.64395	1.6551	1.00793	3.19509	3.37372	3.42747	1.93535	1.76689	2.11621
transcript_20722	I	3.89458	3.85055	3.75655	3.82096	3.85155	3.83379	4.43522	4.44743	4.45811	4.25066	4.26266	4.23556	6.86378	7.13408	7.14095	4.01324	4.14558	3.85383
transcript_2074	I	6.40685e-16	0.01144	4.29166e-09	0.00229423	0.104869	0.00108847	0.0478824	1.01246	1.3969	0.881228	0.166941	0.79179	4.3167	2.94167	3.61471	0.0866822	0.000397108	0.204728
transcript_20834	I	3.08979e-05	0.00118871	0	0.139791	3.33156e-14	9.78731e-06	1.28196	1.35816	1.39798	0.0542836	0.0177789	0.152685	2.69838	3.29845	2.90659	1.76511	0.927197	0.689159
transcript_20839	I	2.79764e-09	2.11949e-07	2.03015e-05	7.96234e-09	0.0402446	4.45504e-05	0.890391	0.194045	1.00319	0.16252	8.96959e-15	3.92176e-11	3.28887	3.53085	3.26454	1.5976	0.836007	1.0679
transcript_20847	I	0	0	0	0.0342838	0	0.0965053	0.217958	0.468632	0.273308	0	0	0	3.64467	3.21781	3.36331	0.321626	0.324404	0.398333
transcript_20858	I	0.847387	1.35994	0.00471027	1.81122	0.00218291	0.0164208	3.71445	4.05183	3.89804	2.64788	2.47816	2.84981	5.37186	7.31294	7.84784	0.348855	0.486383	1.33637
transcript_20874	I	0.198768	0.414711	0.725694	1.11752	0.262578	0.377876	1.6891	1.4573	1.84964	1.90333	1.86295	2.39454	3.40156	3.45506	3.03246	0.630926	1.06926	1.03764
transcript_20899	I	0	0	0	0	0.0585238	2.05019e-14	1.3029	2.20254	1.721	1.75004	2.01814	2.19269	3.08541	3.14478	3.08528	1.81873	1.90281	1.43534
transcript_20956	I	4.07078	4.13327	4.15567	4.0358	3.40584	3.99143	4.55288	4.3189	4.62834	5.61714	5.54581	5.75016	9.47953	4.95454	4.5793	5.52213	5.0727	4.81916
transcript_20968	I	3.13695	3.30783	3.19438	3.29373	3.21189	3.42032	2.90247	3.20325	3.40864	0.569101	0.936778	0.152978	4.58343	4.9607	4.86125	2.15743	2.50414	2.05476
transcript_20993	I	0.721881	1.07843	1.00155	0.91265	0.232982	0.773433	1.82881	1.77755	1.78182	0.0359572	0.0483638	0.041115	3.90733	4.56429	4.17976	1.17033	1.66008	1.7581
transcript_21015	I	1.95941	2.61236	2.2077	2.02976	1.74676	1.77358	4.56807	4.6554	4.7345	5.31612	5.16959	5.24515	4.32733	4.52532	4.36884	3.51814	3.7306	3.84091
transcript_21025	I	0.524734	1.82468	1.10214	1.46079	1.44957	0.686543	2.53913	2.47719	3.11892	2.86756	2.33489	3.25791	4.25242	2.66566	3.19344	1.51069	0.269182	0.12959
transcript_21069	I	0.0406214	0.165831	0.0118587	0.596393	0.443071	0.521856	1.99125	1.63043	1.81162	3.48291	3.51465	3.48898	3.38707	3.38837	3.41576	1.58731	1.65845	1.72588
transcript_21074	I	0.034131	0.00469381	0.108964	0.030862	0.000461552	0.000636327	3.21476	2.91797	2.60232	2.80936	2.80259	2.79058	3.03368	3.52301	3.78022	0.201619	6.01292e-06	1.42868e-05
transcript_21127	I	2.56157	2.5697	2.73059	2.63313	2.50046	2.67577	3.41645	3.56618	3.55161	3.49464	3.54622	3.53869	6.39533	6.71914	6.63339	2.82552	2.99619	2.95908
transcript_21128	I	0.301407	0.397878	0.643957	3.25172	1.39117	1.10571	0.00704282	0.0664884	0.323257	0.0681861	1.25488	0.297776	3.41016	3.11145	2.30568	0.000200372	0.00026871	0.00466731
transcript_21156	I	0.535069	0.945371	0.551154	0.562032	0.00123114	1.22387	1.48267	1.92783	1.82555	2.12918	2.02589	2.02039	3.16583	3.74456	3.59839	0.510185	1.07514	1.63942
transcript_21199	I	6.24544e-05	0.00401713	1.44622e-10	1.64333e-10	1.24325e-12	0.000371307	0.0430033	0.0354057	0.0323276	3.72888e-11	0.036863	0.00196041	2.51223	2.63549	2.99083	3.00145e-09	0.00124863	1.07081
transcript_21217	I	0.0892126	0.231857	0	0.244952	0.183931	0.18061	1.49972	1.8699	1.33111	1.44122	1.35082	1.38584	3.67751	3.81229	3.6968	1.72113	1.81955	1.0493
transcript_21253	I	2.25963	1.53514	2.16605	2.00124	1.95668	1.87722	2.87446	2.78972	2.99702	3.34009	3.73428	3.52231	4.56473	4.95021	5.09546	2.17955	2.12149	1.34427
transcript_21283	I	0.340426	0.0163937	0.3971	0.367481	0.056697	0.204559	0.274225	0.509436	0.467769	2.12497	1.90667	1.99483	3.51591	3.87229	3.79729	1.50409	1.53346	1.58036
transcript_21313	I	1.48928	2.17534	1.82322	1.81953	0.00759613	1.19942	3.49961	3.40006	2.98272	2.32367	1.97291	2.12152	4.14479	4.54555	4.47498	2.72862	3.47639	2.59918
transcript_21370	I	0.019986	0	0	0.0376107	1.92959e-05	0.0473875	0.735944	1.11052	1.40463	1.77345	1.8984	1.968	2.96125	3.23436	3.34282	0.819998	0.937608	0.0364637
transcript_2140	I	0.52278	0.814883	0.0347217	0.178111	0.455839	0.839371	2.23617	0.956038	1.45081	3.10486	0.721381	0.866609	3.5328	3.93889	5.22606	0.0155671	0.128739	0.145951
transcript_21417	I	3.60468	3.39696	3.3601	3.16152	3.27896	3.24902	4.77374	4.78867	4.81072	2.87057	2.7812	2.70123	5.82886	6.01064	6.00163	4.94551	4.9846	4.92976
transcript_21477	I	0.53426	0.903704	0.986181	0.0114426	0.385552	2.39059e-11	1.89883e-06	1.41897	0.546714	5.01709	4.98984	4.76091	4.45177	3.854	3.9462	3.72498	2.20542	2.99351
transcript_21527	I	1.85252	1.72137	1.74005	0.531428	1.32985	0.97788	0.847285	1.31096	0.72393	0.809004	0.551557	0.536461	3.89022	3.58777	4.09494	1.99369	2.8525	2.39923
transcript_21536	I	1.36474	1.15568	1.38921	0.856515	1.42844	1.39345	2.77485	2.63688	2.76968	2.83786	3.03746	3.43132	5.61382	5.78359	5.72369	2.63299	3.03207	2.68974
transcript_21541	I	2.29946	0.866818	0.859324	2.36196	2.97751	2.8191	3.63587	3.41309	3.25857	4.44226	4.83171	1.83244	6.29405	6.26196	6.35031	2.18743	4.54282	4.76114
transcript_21578	I	1.90221e-07	3.10732e-13	8.22823e-09	9.93062e-15	0	3.52816e-08	1.0362	0.00013163	1.778	0.000889738	3.05442e-05	0.00384508	3.47346	3.52801	3.53749	1.05069	1.64231	1.41626
transcript_21585	I	1.20115	1.79637	2.35459	2.47199	2.50229	2.45875	3.79349	4.16559	3.97828	1.1583	1.32405	1.75275	4.60557	4.75565	4.68157	3.054	2.8891	3.26079
transcript_21613	I	0.945909	0.446205	0.708508	0.548388	0.0041567	1.05304	2.039	1.28937	2.12683	1.75529	1.7515	2.59044	3.76519	4.35061	4.08255	0.986134	1.28358	1.30834
transcript_21717	I	2.7671	3.19435	3.50076	3.6897	3.74521	3.37244	6.53075	6.37566	6.33797	8.59877	8.62989	8.60691	6.85683	7.11718	6.98516	2.91055	2.30703	2.44933
transcript_21719	I	2.8415	3.56198	2.38885	3.27169	2.25215	3.18059	3.43316	3.06051	1.45452	2.80827	2.19889	2.49003	6.47772	6.67452	6.80094	2.99015	1.72738	2.95937
transcript_21735	I	0.00658427	4.47537e-06	0.0144023	0.0426444	0.0453683	0.167272	1.11473	0.641758	0.415521	0.250349	0.273996	1.06827	3.13599	3.42962	3.19976	0.288105	0.432177	0.218563
transcript_21746	I	1.38963	2.10744	0.920887	1.21849	0.749873	0.821452	3.39404	3.13717	2.74512	2.76044	2.71452	3.14894	6.73332	6.97045	6.98092	2.43428	2.34592	2.32057
transcript_21765	I	1.78071	1.85565	2.04894	2.19257	2.0566	2.11463	2.11097	1.93918	2.20877	5.4515	5.55643	5.46468	5.96137	6.12229	6.05104	3.31713	3.35112	3.46234
transcript_21780	I	2.20355	1.3633	0.606049	2.08499	2.88269	2.98873	4.70443	5.3693	4.99028	7.10457	7.13357	7.02955	5.45761	5.46207	5.96822	1.28098	2.50143	1.76711
transcript_21819	I	2.06724	1.70157	0.570718	0.888245	1.94739	1.36412	2.16921	1.41328	0.765693	1.73437	3.52464	1.18421	2.72117	5.20459	4.22068	2.53746	2.5466	1.20315
transcript_21822	I	0.00487322	3.27965e-05	0.829163	2.09283	1.43002	1.59512	5.35501	5.77411	5.18353	2.01949	1.88322	2.26616	4.71664	4.56217	4.59663	2.85273	3.24112	2.65514
transcript_21833	I	0	0	0	0	0	0.0857539	3.74574	3.77456	3.68551	1.02092	1.34943	1.10157	4.1031	4.40739	4.3914	1.91762	2.22269	2.10277
transcript_21915	I	2.6939	2.51712	2.53465	2.48135	2.38625	2.16535	4.99169	5.01663	4.92605	5.04173	4.97192	5.09208	5.33082	5.41628	5.45486	1.77788	1.6385	1.42968
transcript_21932	I	1.27596	0.997303	1.49208	0.43884	0.634281	0.175104	4.98258	5.05262	4.85962	3.53019	3.17586	3.70577	7.69345	7.85141	7.8027	2.10859	2.39369	1.66613
transcript_21938	I	0.377064	0.303817	0.407559	0.44242	0.582508	0.568544	2.17719	2.16989	2.08389	1.51454	1.5368	1.3417	4.52321	4.64985	4.59199	2.22518	2.12784	2.07313
transcript_21958	I	2.98524	3.71668	3.386	3.29606	2.84837	3.25176	4.38662	4.30223	4.25137	4.297	4.51842	4.32552	6.55529	6.71222	6.69201	3.79039	3.76508	3.89669
transcript_21998	I	3.99707	3.94082	4.05973	4.97108	4.84091	4.91568	5.53781	5.4964	5.58284	6.89836	6.76072	6.80484	6.78812	6.83876	6.90154	4.37087	4.24478	4.33641
transcript_22069	I	1.10678	1.19629	1.05074	0.625681	0.266873	0.692251	0.43442	0.878931	0.701868	0.252937	0.726506	0.57439	3.69021	4.06682	3.84801	3.4637	2.99958	3.06981
transcript_22104	I	0.0275171	2.37819e-07	0.232037	0.014636	0	6.40685e-16	1.30808	0.865098	1.63688	0.625567	0.54885	0.464378	3.50889	3.71568	3.71834	0.667363	1.39985	0.562081
transcript_22113	I	2.5466	2.86093	2.2992	2.70375	2.9565	2.54617	3.51403	3.85169	3.43617	4.52061	4.28689	4.24657	6.34085	6.63163	6.60932	3.01393	3.02883	3.54146
transcript_22125	I	1.81067	1.8019	1.64272	1.6954	1.6173	1.37608	2.87945	2.93684	2.93714	4.35717	4.44314	4.44961	4.99717	5.28797	5.21879	3.66948	3.6567	3.55624
transcript_22128	I	0.0399888	3.27065e-05	0.00110169	1.29108e-05	5.02938e-14	4.30541e-13	0.647417	0.860632	0.526591	0.00848588	0.334402	0.0592092	4.06812	4.389	4.36864	0.574332	0.357863	1.00034
transcript_22167	I	2.55508	2.60836	2.10122	2.81132	2.8327	2.89528	3.17691	3.19351	3.10719	2.71503	3.0496	3.01678	6.13701	6.3651	6.51384	3.20362	3.23075	2.92389
transcript_22168	I	0.522429	0.230824	0.791848	0.241268	0.192015	0.186904	2.21245	2.10507	2.30871	0.897178	1.6706	1.49916	4.07771	4.45727	4.60068	1.7596	2.04813	2.2892
transcript_22176	I	0.000208828	0.630322	0.229377	0.150106	0.389389	0.488803	0.838963	0.740731	0.0484476	0.880708	2.30006	2.73964	2.53581	2.62285	2.75709	3.04976	7.13468e-05	0.0863253
transcript_22224	I	0.780516	1.34969	0.703246	0	0.0251911	0.0469472	1.89351	1.97834	1.87008	2.54282	2.78802	2.71088	2.24565	2.66599	2.66961	0.549322	0.055887	0.747435
transcript_22236	I	4.03193	3.04105	4.32084	3.97831	3.17373	1.69693	0.0168976	0.48743	1.60353	2.73594	3.16343	0.70509	7.12159	1.52292	0.0837559	2.54476	1.3858	1.05524
transcript_22243	I	0.241407	0.237447	0.00356582	0.000637532	0.207161	0.242941	0.782818	1.32254	1.55799	2.52179	2.22739	1.6867	3.04941	2.90397	3.25793	1.63653	2.37135	2.30301
transcript_22264	I	2.55895	2.52369	2.49075	2.38217	2.10281	2.11401	2.51175	2.16736	2.38104	1.81044	1.87067	1.67634	4.701	4.79377	4.84996	1.86519	1.87199	1.47019
transcript_22290	I	1.95013	1.09547	1.30662	1.3839	1.58286	1.15862	1.66723	2.15309	1.59478	1.67689	1.51626	2.41056	4.32205	3.87146	4.13964	1.85684	1.2294	1.43551
transcript_22322	I	0.720911	0.584077	0.448057	0.882399	0.773978	0.574127	4.66934	4.6016	4.50436	5.73562	5.76778	5.73651	6.48811	6.63893	6.67566	2.94502	3.03627	3.10514
transcript_22332	I	0.688233	1.00856	0.759164	0.904672	0.693967	0.587349	4.52137	4.30755	4.41628	4.73471	4.86797	4.74211	4.77635	4.95151	4.87326	3.25425	3.47429	3.2663
transcript_22368	I	2.47262	1.47423	1.4349	1.14659	1.8552	1.37028	2.63057	1.65691	1.49109	2.89952	2.64478	2.3934	3.76641	5.7399	2.9926	2.59329	0.904556	1.61033
transcript_22410	I	0.0360916	0.226388	0.130279	0.468769	1.37747e-14	0.211723	1.16226	1.77135	1.71189	2.17666	1.68957	0.733442	3.07097	3.62221	3.7692	1.60794	0.36379	1.17747
transcript_22481	I	1.44882	1.32827	0.933567	1.78671	0.634739	1.29882	2.97393	1.93857	3.08864	2.815	3.17071	2.77261	3.8763	4.3532	4.05007	2.48593	1.93825	2.22334
transcript_22486	I	1.10345	1.61154	2.52354	0.000233038	1.53799	0.846709	2.03273	3.27325	2.34358	2.59859	2.69827	3.11007	3.65598	3.81409	4.05797	4.32523	3.41881	2.93812
transcript_22496	I	2.80006	1.85766	2.90612	0.157781	2.43366	3.25281	3.15264	2.55207	2.86402	1.36947	3.36348	2.06864	3.66342	4.20068	4.0485	1.81824	2.51002	1.6161
transcript_22513	I	1.15214	1.2154	1.25606	0.679923	0.44025	0.92893	3.33057	3.29988	3.31519	4.99206	5.04466	5.1397	6.43927	6.66896	6.71158	3.90857	3.85463	3.65831
transcript_22523	I	0.708551	0.152962	0.403829	0	0	0.0425985	0.982243	0.679945	1.47003	3.8493	3.90555	4.01207	3.189	3.14231	3.26822	0.242944	0.0994024	0.604347
transcript_22548	I	1.63668	0.642479	0.887754	1.73644	1.40358	1.32813	2.67004	3.1021	2.8193	4.50378	4.30967	4.32072	3.73672	3.92796	3.5669	2.20113	2.05684	2.12532
transcript_22564	I	0.113989	0.0288049	0.174542	0.0201679	0	0.0105489	4.30769	4.08141	3.17304	5.26383	2.07054	2.64235	2.29039	3.42411	0.380668	1.12922	0.0516338	0.197943
transcript_22656	I	1.73138	1.77932	2.52181	1.89558	2.20438	2.39583	2.81016	3.23537	3.82194	2.36544	2.80795	1.99595	4.66393	5.24757	5.36725	3.34442	2.98285	3.04882
transcript_22680	I	0.646145	1.00937	0.517608	0.594318	0.437377	0.422705	5.29278	5.2346	5.25983	0.0460888	0.162419	0.0428845	5.80171	6.00828	5.95376	2.41627	2.20313	2.29541
transcript_227	I	3.30635	0.859644	2.25379	3.04516	3.25453	1.54212	1.85852	0.00776547	1.39783	1.18128	1.8963	0.0688482	3.17071	3.68612	3.2346	3.64041e-06	0.0265136	0.000369394
transcript_22708	I	0.797174	1.03554	0.789693	0.343191	0.359353	0.530043	1.13472	1.1997	1.26501	3.61376	3.69694	3.68271	2.98767	2.98608	2.9973	2.50747	2.44206	2.57937
transcript_22711	I	1.71591	1.1567	1.3899	0.190873	0.320937	0.0575059	1.87453	2.46772	2.74755	3.19555	3.23519	2.64664	3.40606	3.43928	2.331	0.00256317	1.04975	0.325418
transcript_22729	I	1.1197	1.43063	0.615767	3.46592e-07	0.000592506	7.00453e-05	2.76039	3.02565	3.0728	6.59887	6.65248	6.61772	6.04011	6.29427	6.21221	3.08795	1.81599	3.56474
transcript_22741	I	2.7342	2.59541	2.42594	2.41929	2.92154	2.05874	3.61061	3.44024	3.3769	4.20758	4.00208	3.95501	5.87852	5.7792	5.74953	4.04972	4.16999	4.13767
transcript_22752	I	0.0775403	0.00285	0.0406485	0.557977	0.0926349	0.346649	0.0543264	0.125558	0.0385402	1.52383	0.740503	1.30157	3.83508	3.76181	3.46916	0.114991	1.16809	0.660246
transcript_22754	I	0	0	0	0.0208259	0	0.00543835	0.714763	0.57522	0.174644	0	0	0.019481	3.24883	3.77954	3.51314	0.20033	0.239424	0.514615
transcript_22766	I	1.8661	1.85426	2.01552	1.41755	1.45799	1.67621	2.25209	2.18972	1.34557	0.59005	0.537653	0.0558016	5.16005	5.28424	5.176	2.79035	2.33462	2.61968
transcript_22833	I	0.000144341	1.83565	3.68495	2.48451	3.3888	2.53746	4.223	3.83225	3.7348	3.86945	3.40064	3.80852	5.39297	5.38319	5.60327	4.30742	2.83863	2.33278
transcript_22869	I	1.34809	1.22533	1.41723	0.154976	0.210036	0	4.27651	4.30644	4.45146	5.11688	5.10843	5.11765	3.18763	3.48517	3.52954	3.99217	3.98144	3.88528
transcript_22870	I	1.67669	1.54496	1.13599	1.29649	1.73758	1.01932	0.5961	1.1896	1.61054	0.529081	0.509323	1.01962	4.17358	4.68667	4.81563	2.06682	2.64948	1.96712
transcript_22875	I	2.94714	3.79066	4.1105	3.87598	3.5758	5.04134	4.30801	4.39107	3.43809	3.88219	4.05035	2.14074	4.56768	4.71911	4.68636	2.16581	2.53298	1.46937
transcript_22890	I	2.12099	1.76783	2.1152	2.15517	2.04549	1.93134	3.02263	2.89884	2.85977	2.4578	2.58082	2.57968	5.98733	6.11523	6.12615	3.09833	3.06715	3.08883
transcript_22933	I	0.0023679	0.0367726	1.18898	8.94393e-08	0	1.50115e-05	5.27871	3.29081	5.21251	2.85438	4.30496	5.33172	0.718112	2.04555	4.43563	1.70956	0.214683	0.356111
transcript_22952	I	0.0893583	0.289053	0.0457489	0.371187	0.225315	0.136102	1.18564	1.36924	1.49053	0.363989	0.370706	0.0839291	5.7325	5.88265	5.93451	1.89288	2.19604	1.91769
transcript_22963	I	0.0496882	0.506304	0.104781	0.106609	0.252319	2.68613e-06	1.62073	0.894036	1.0204	2.50068	2.74155	2.47112	4.63234	4.70543	4.72229	0.990567	1.14551	1.00364
transcript_22985	I	4.49173	3.97705	4.2121	3.63431	4.30828	4.60029	3.3165	3.42358	3.40878	1.24284	2.87395	3.06181	4.58307	5.32545	5.25868	2.99842	2.71676	3.05822
transcript_22986	I	3.64837	3.61366	3.71255	3.59588	3.55229	3.60838	4.57147	4.63525	4.6123	5.48862	5.43825	5.44515	6.9848	7.02621	7.11177	4.32336	4.47453	4.37543
transcript_23038	I	0.0116995	2.09153e-05	1.57561	0.110726	0.00041545	0.24215	1.24239	1.68525	1.03066	1.34195	0.0963117	0.354009	4.34288	4.63874	3.57179	0.378212	0.389615	1.65707
transcript_23054	I	1.51854	1.11374	1.73833	1.72038	2.03704	1.88079	2.41506	2.38002	2.32082	2.70807	1.99865	2.70511	4.40577	5.0915	4.90962	1.09658	2.54864	1.15231
transcript_23060	I	2.29632	1.81053	2.21166	2.37926	1.19383	1.66819	4.06365	3.97959	3.90918	3.94054	3.77698	3.15889	3.94532	4.21564	4.30016	1.89706	2.99638	2.46489
transcript_23063	I	2.13863	1.92678	1.77908	1.85243	1.33083	1.77091	2.41214	2.39783	2.37035	1.16718	1.5912	1.18681	4.70894	4.76982	4.87525	1.95586	1.92221	1.90541
transcript_23079	I	0.289009	1.5111	1.90189e-05	2.52638	1.32051	0.848732	4.79059	3.70107	2.46826	2.10234	1.38265	3.23811	3.50039	3.34899	3.76623	0.403322	0.271795	1.61254
transcript_23080	I	2.35969	2.52108	2.37881	2.64466	2.5886	2.78827	3.0712	3.29641	3.10782	3.28591	3.07864	3.01165	5.5363	5.72341	5.71819	3.18981	3.01345	3.18063
transcript_23097	I	2.46511	2.82386	2.55024	2.36197	2.26833	1.71373	3.27677	2.63839	1.06234	2.36595	1.27136	2.39116	5.85378	5.91035	5.88276	2.87429	3.14769	3.01406
transcript_23112	I	5.20276	4.91493	5.40844	4.39415	2.51807	3.07786	4.48724	3.73077	4.57299	6.11796	5.60384	6.13216	5.7693	6.26031	5.97817	2.72015	2.5617	3.40807
transcript_23128	I	2.44511	2.44814	2.09359	2.72272	2.79503	2.68328	3.81842	3.75037	3.71728	5.4274	5.52752	5.5767	5.04443	5.39848	5.40326	2.93166	2.73093	2.65863
transcript_23155	I	0.910162	0.873752	1.25325	0.606057	0.287009	0.368643	1.73742	2.07159	1.36179	0.264604	0.0965503	0.129242	5.02087	5.14423	5.19098	4.63462	4.69738	4.56495
transcript_23169	I	0.0218551	2.33377e-06	0.165302	1.99528	0.880839	1.62411	0.958472	1.31289	1.62036	1.32206	0.788623	0.645369	3.18889	3.47887	3.21851	0.563275	0.582363	0.528905
transcript_23170	I	2.52911	0.297453	1.54882	1.35848	1.42792	0.00947327	0.00315832	0.0586703	1.41184	1.09624	0.00202981	0.513761	6.83332	5.99386	6.03873	2.87569	2.252	3.27047
transcript_23175	I	0.572646	0.615587	0.887454	0	0	0	1.12584	0.817883	0.934741	2.4532	2.33819	2.2716	3.48028	3.65939	3.55452	0.397467	0.657264	0.521313
transcript_23208	I	2.4839	3.06009	2.71371	1.78903	1.96986	2.109	3.59856	3.55697	3.37315	4.93857	5.0512	5.04926	4.43138	4.52093	4.80291	1.31205	0.571814	1.32523
transcript_23240	I	5.07778	4.4937	4.8129	4.58331	4.46405	4.24187	4.79843	4.63121	5.13895	6.11196	6.28885	6.35656	9.70472	5.30748	5.33976	5.97485	5.36127	5.22686
transcript_23244	I	0.871562	0.406356	0.806218	0.790607	0.000113017	0.986717	3.26949	3.00676	0.87098	2.78963	3.43683	3.79266	5.26275	4.67996	4.95937	2.76904	1.19031	1.72056
transcript_23290	I	0.294174	0.592135	0.895871	0.961154	0.00976857	1.82473	2.02657	1.59787	0.708137	0.389967	1.00443	2.26021	3.38015	4.1008	3.87229	0.52466	0.977889	0.709331
transcript_23299	I	5.25685	4.85231	4.97888	4.62458	4.95703	4.84662	4.97957	5.30194	5.18667	6.12719	6.38533	6.37786	10.0462	5.57979	5.50436	6.08254	5.8462	5.66707
transcript_23321	I	0.0115768	1.13957	1.89245	0.817466	1.6735	1.33668	0.417526	1.47885	0.0598039	0.000323079	1.3489	0.240604	3.63366	1.68993	3.532	0.840557	0.0762853	5.15214e-05
transcript_23360	I	0.429929	0.383209	0.00219805	0.692223	0.58122	1.02536	6.80979	6.6754	6.71072	2.27032	1.90043	2.03694	4.55102	5.18277	5.27698	6.32481	6.40975	6.44203
transcript_23411	I	2.16795	2.39006	2.54243	2.0224	2.50065	2.07924	3.544	3.21607	3.41537	5.20751	5.18519	5.06007	5.74497	5.70199	5.69846	3.24771	3.17103	3.21924
transcript_23445	I	1.51335	0.668597	0.306175	0.322136	0.998092	1.03344	2.6265	2.25492	2.90213	0.436526	1.0168	0.930786	3.86094	3.91463	3.6569	2.62537	2.6739	3.09765
transcript_23512	I	0	0.254952	0.220067	0.129299	0.189393	0.0937265	2.6075	2.65207	2.62564	1.38152	1.22368	1.57666	4.40948	4.53262	4.54193	2.66584	2.7544	2.82945
transcript_23513	I	2.1909	1.83134	1.9588	1.2192	1.51471	1.58004	0.964638	0.27248	1.18422	0.0383515	0.018096	2.69171e-05	2.75609	2.84495	3.24462	2.37901	2.49139	2.45563
transcript_23517	I	0.550602	0.508261	0.550865	0.241669	0.34112	0.196498	4.46102	4.43069	4.41098	2.94499	2.72199	2.725	4.38924	4.82351	4.82065	0.455357	0.419287	0.504688
transcript_23545	I	0.0938453	0.00305231	0.330297	0.637323	0.026546	0.105503	0.267463	0.0459837	0.146726	0.05147	0.0597988	0.0372504	5.57662	0.123078	0.66238	0.653767	0.108833	0.532796
transcript_23546	I	2.41829	1.91842	0.821742	2.4721	2.80649	2.28601	4.47212	4.10178	4.30316	4.26779	2.32491	3.69926	3.53987	3.90742	3.91918	4.26575	4.74345	4.535
transcript_23584	I	0.418999	0.00129232	0.00409501	0.101065	0.0961833	0.0959633	0.353052	0.951479	0.624834	3.74805	5.35188	3.53102	2.69458	4.07416	4.55955	0.149038	0.0786462	0.0443947
transcript_23669	I	0.421122	0.275781	0.000680308	0.517919	0.506966	0.203337	1.13436	1.3117	1.62186	3.13022	3.08021	3.10338	4.20642	4.8561	4.35211	0.745757	1.6211	2.02802
transcript_23678	I	0.00439398	8.00522e-06	0.0195581	0.703815	0.136722	0.000746286	2.90274e-06	3.29623e-11	0.000417009	0.000135682	5.44908e-08	9.4125e-07	9.56623	1.60942e-07	0.164172	0.445519	0.256055	0.000562098
transcript_23689	I	2.70296	1.72152	1.95068	3.10895	1.66022	3.02581	3.13205	2.04575	1.05739	1.928	1.73034	1.80174	3.88981	4.76145	4.75202	0.58147	1.44845	0.353705
transcript_23755	I	0.609298	1.61018	1.34501	1.18926	1.79534	1.37548	0.973944	1.27172	1.32558	0.896479	0.974937	1.08486	3.75206	4.01249	3.77099	2.11561	1.93086	2.14635
transcript_23873	I	0.0810044	0.000936419	0.000775649	0.0293882	0.383839	0.55615	1.7221	1.01141	1.75196	4.23282	4.51376	4.45227	3.68395	4.51961	3.72779	1.3249	1.25556	0.13486
transcript_23875	I	3.23439	3.22658	3.17785	2.69266	3.14108	2.69679	2.98538	3.06761	2.97082	2.82782	3.27541	2.99705	5.95159	6.13215	6.11409	3.59144	3.51594	3.63036
transcript_23880	I	2.83227	3.32119	2.58856	3.0622	1.68233	2.31899	1.48564	0.783765	0.949054	1.24672	0.508265	0.434162	6.86919	1.19142	0.0314374	0.484271	0.583647	0.693973
transcript_23934	I	1.71619	1.74525	1.69698	1.51822	1.69347	1.86376	2.05794	1.86274	1.95328	1.94784	1.99269	2.07439	4.30295	4.57694	4.56355	2.37735	2.62806	2.5974
transcript_23946	I	0.0656521	1.74561e-05	0.382895	0.38584	1.13558e-05	3.81037e-07	0.502985	0.688491	0.0201745	1.08386	1.46568	0.0763093	3.13678	2.66394	2.74885	0.000152001	0.0546861	0.531587
transcript_23977	I	0.528984	0.704273	0.586313	3.88082e-07	0.089258	1.94307e-06	1.59666	0.844082	1.0732	1.1062	0.557529	1.12069	3.96723	4.38908	4.06127	1.38671	1.7305	1.01101
transcript_23979	I	1.71607	2.67085	2.47855	2.84116	2.41636	1.83455	3.62114	3.35748	2.52745	5.13219	5.21701	5.06619	5.22794	5.65778	5.39348	3.7954	3.5524	3.38542
transcript_24000	I	0.185982	1.06634	1.92023	2.25167	1.06921	0.953514	2.77251	2.32965	2.12424	2.74557	3.16527	3.3719	5.19799	4.46963	5.97325	0.406487	2.57867	1.34878
transcript_24018	I	1.74842	1.50592	1.73074	1.57762	1.56662	1.46064	2.58406	2.66691	2.47515	3.07568	3.21492	3.13277	5.22948	5.3342	5.30957	3.0809	3.1882	3.11703
transcript_24025	I	0.405046	1.9759	0.303707	0.166453	0.853523	0.119483	0.745688	0.74926	0.10128	0.653709	1.25004	1.41926	3.98953	2.77471	2.94597	1.84123	0.953488	1.33543
transcript_24095	I	1.34073	1.06717	0.648575	0.0689791	0.173158	0.280665	0.874163	0.04766	1.75173	0.627249	0.178599	0.405721	2.54062	3.61569	2.7892	1.51035	1.66604	1.42812
transcript_24098	I	1.44484	1.39043	2.22924	1.70105	1.02218	2.04119	3.01362	3.19119	3.26616	3.33499	3.40928	3.56033	4.16521	5.25314	5.22616	3.42709	3.57145	3.11446
transcript_24130	I	0.237139	8.90553e-14	0.0521928	1.20627	1.36004	1.45337	0.2782	1.0931	0.823519	0.0208387	8.44103e-13	0.0805516	2.53022	3.16627	3.22033	4.36147e-12	9.17569e-07	1.70057e-06
transcript_24136	I	0.000636594	0.833161	0.387317	0.881227	1.21179	0.00804855	0.00091156	1.36112	1.94	1.17328	1.54874	1.33974	3.05158	3.07647	2.88861	0.024195	0.000356559	0.57196
transcript_24159	I	2.15	1.51237	2.13854	0.828071	0.974185	1.04059	3.56166	3.65122	3.45727	4.14552	4.01094	4.53449	3.6254	3.93645	3.95724	3.66954	3.27614	4.16844
transcript_24174	I	0.413394	2.09218	2.38717	1.67835	1.36246	1.09593	4.1447	2.23682	4.21529	3.09893	2.77452	3.1199	4.90634	5.40279	5.45823	4.85684	4.49034	5.12816
transcript_24232	I	3.35934	3.37933	3.50135	3.51448	3.755	3.70488	4.75601	4.7559	4.68023	3.14729	2.93194	3.20172	6.56123	6.7231	6.77517	2.61109	2.49387	2.31963
transcript_24249	I	1.13058	0.980488	0.671781	0.0139891	5.67554e-05	1.43263e-07	1.54758	1.24554	1.40058	4.66854	4.3835	4.34363	2.33359	2.40924	2.48068	0.808491	0.822979	0.930326
transcript_24250	I	1.21476	0.55809	1.01163	0.111842	3.20343e-16	0.167117	7.44759	6.35528	5.49239	1.91614	5.82256	6.32135	4.75027	4.25301	2.98711	2.88381	3.55131	2.47906
transcript_24257	I	2.62731	2.12163e-05	3.26868	3.16048	2.94739	1.16144	2.26405	2.40204	3.01132	3.06868	2.63554	2.78219	4.37257	5.19947	5.13002	2.13901	0.402871	1.66141
transcript_24275	I	1.04688	0.104997	1.01796	0.199241	0.743627	0.000324184	2.31239	2.06232	1.90003	3.26763	3.26854	1.97267	5.47441	4.99598	4.6464	2.757	2.29387	3.03463
transcript_24284	I	1.81391	1.8724	1.70873	2.45661	2.35702	2.22986	2.81276	2.93577	3.10785	3.42396	3.39196	3.53613	4.91476	5.06044	5.04017	4.64047	4.60639	4.64434
transcript_24340	I	1.61657	0.314423	0.00122827	0.242333	0.114156	0.403307	1.62924	2.08438	2.89265	1.22715	1.62685	0.661064	1.93653	3.6039	3.13823	4.16456	3.28982	0.654122
transcript_24345	I	3.22419	2.60559	3.39776	0.0506885	3.30787	3.02691	3.48815	3.5073	4.40175	4.17447	2.50379	4.0515	5.54287	6.16487	5.69687	3.12516	3.2245	3.14764
transcript_24386	I	3.05376	3.30294	3.18086	3.89428	2.05573	2.50511	4.4668	2.29086	1.71541	1.25559	1.6799	2.55685	5.33795	4.03951	5.10981	4.76829	3.68687	4.03089
transcript_24413	I	0.664478	1.09163	0.72138	0.703905	0.929246	0.766421	1.98542	1.88411	2.07516	2.88247	2.97582	2.91634	3.67536	3.89234	4.04711	2.88428	3.02258	2.9099
transcript_2453	I	0.000856919	0.00137235	0.010579	1.33048	1.70063	1.05103	2.5861	2.23038	2.11797	1.208	3.11976	3.25534	2.50836	2.33214	2.43398	1.34709	0.9184	0.702899
transcript_24547	I	0.625392	0.685754	1.06795	8.96057e-05	0.435104	0.0893763	2.09912	2.34207	1.91965	2.6572	3.24377	3.11061	1.04185	2.2236	2.66219	0.00428831	0.489033	0.336422
transcript_24556	I	1.85923	2.31908	2.36693	0.000385432	1.13226	2.02294	0.326403	1.22709	2.4408	1.30402	1.56053	1.73947	4.24173	3.59546	3.6428	2.95614	2.06377	2.53048
transcript_24574	I	3.47321	3.21219	3.07437	3.25441	2.84991	3.39508	4.39194	3.56807	4.02361	3.72839	3.43023	3.9538	6.8142	6.70946	6.69594	4.33428	4.461	4.4025
transcript_24580	I	0.0878899	0.0896121	0.000658278	0.0768415	0.0389959	0.102456	0.507011	0.451856	0.0765268	0.128769	0.598724	0.31876	5.48267	5.56405	5.51086	0.524272	0.330258	0.076605
transcript_24629	I	0.0795586	1.02647	0.0759126	0.188574	0.931184	2.84952	0.626077	3.76004	2.21955	0.748826	1.1195	0.0228894	6.7328	5.96758	6.26397	3.52726	3.44941	3.51631
transcript_24646	I	1.72032	1.62866	1.63265	1.76235	1.15345	1.35722	2.56145	2.97834	2.76521	1.63156	2.11858	1.5596	5.94763	6.1185	6.19259	2.68527	2.65842	2.92177
transcript_24683	I	0.00228622	0.00570092	0.00334865	1.04329e-05	0.000137986	2.5982e-11	0.628442	0.00931851	2.28466e-06	1.03422	0.739026	0.261422	3.84351	1.94116	2.57345	2.74803	0.00848394	0.330701
transcript_24716	I	0.827784	0.253517	0.886423	1.07314	1.47298	1.20303	3.32766	3.23163	2.99354	3.26174	3.45643	3.59849	7.57004	7.59732	8.03497	3.53449	3.3209	3.57026
transcript_24755	I	0.00296242	8.61299e-07	8.96959e-15	8.24993e-09	7.88149e-06	8.04634e-08	0.00105572	0.734755	0.302022	2.54098e-08	2.85558e-06	0.0474105	3.76812	3.90975	3.82379	1.89476e-05	0.656465	0.225365
transcript_24761	I	1.66604	1.34559	1.65767	1.69763	2.069	1.77008	4.26323	4.3279	4.27617	5.48695	5.50467	5.45719	5.96781	6.05999	6.11907	3.03978	2.70448	3.07575
transcript_24784	I	0.00477014	0.299975	0	0.179952	0.722463	0.092714	0.845561	1.43849	0.956719	1.23344	0.881845	0.603266	4.8335	5.07665	5.31112	0.54848	1.36993	0.974161
transcript_24801	I	1.90754	2.34271	0.895273	4.33341e-07	0.648163	0.399026	1.51413	1.48152	0.850185	0.622528	0.2428	0.3226	7.05663	0.152256	2.18902	4.39539	4.6116	3.93624
transcript_24810	I	1.79808	1.58535	1.79123	1.28288	1.49394	1.32428	2.01021	1.92138	2.00083	2.46688	2.20923	2.65311	5.53199	5.76653	5.6702	2.86295	2.92631	3.11776
transcript_24820	I	0.134067	1.91145	5.57494e-06	1.92206e-14	0.00758575	0.0324562	1.24545e-05	2.60012	0.42526	2.04568	4.15036	4.17526	5.05697	5.04921	5.4912	0.531909	4.53369	4.51738
transcript_24837	I	0.0980242	0.096637	0.000741828	0.0837011	0.03326	0.115563	1.6682	1.02116	0.63987	0.1769	0.239579	0.0107072	2.1327	3.07337	2.53296	1.55415	1.70483	0.119294
transcript_2484	I	0.171218	0.152078	0.274306	0.00973418	0.0167403	0.0589952	3.80361	4.16085	4.01733	2.95291	3.3648	2.92304	4.61572	5.01716	4.77998	2.90775	2.95659	2.71508
transcript_24876	I	0.947986	0.736462	0.92356	1.72818	1.24354	0.796943	2.00144	2.37967	1.42754	2.29552	3.33011	3.45952	3.95393	4.20708	3.85866	0.809214	0.490475	0.800465
transcript_24885	I	0.105459	0.608	0.0043283	0.0130048	0.000120184	0.000370725	4.39538	4.54938	4.55421	2.80747	2.79749	2.58608	3.49226	3.96773	4.19522	5.17953	5.09598	5.20531
transcript_24888	I	0.669911	0.476859	0.795851	0.846367	0.499512	1.08467	1.43554	2.21504	0.977528	1.53453	0.704125	0.76937	3.76811	3.15673	3.10331	2.3525	1.16774	1.03699
transcript_24964	I	2.98758	3.03439	0.756239	3.55869	4.40816	0.483381	5.03155	4.2961	5.07902	5.42907	5.73313	5.66386	4.97874	3.6126	4.45604	4.20762	3.97552	4.24629
transcript_24985	I	2.5298	2.10452	2.12375	2.53344	2.75218	2.48005	2.41523	2.59072	2.58381	0.349115	0.359747	0.251381	3.8251	4.07005	3.98528	2.65046	2.46929	2.43619
transcript_25009	I	0.350056	0.319241	0.368548	0.0259036	0.043652	0	0.127518	1.3691	1.74112	3.97604	4.2855	4.34341	1.95831	3.10357	3.40974	0.212751	0.244646	0.455756
transcript_25016	I	1.17399	1.43225	1.05704	0.971652	1.20753	1.73933	2.23611	1.76967	1.79714	2.83355	2.18272	2.6652	3.97558	4.46319	4.2477	3.66748	3.93807	3.23922
transcript_25018	I	2.14422	9.84907e-05	2.17129	0.0391712	2.52879	0.0644751	4.11839	4.31368	4.4266	1.59432	1.63286	1.72698	8.655	6.25284	6.24214	3.8057	2.56109	2.37549
transcript_25028	I	1.68866	1.34976	1.38636	1.66353	1.6379	1.97095	1.08637	2.31461	3.01776	2.90795	3.16242	3.71678	4.46182	4.5819	4.36222	3.42689	3.18266	2.9448
transcript_25031	I	2.20397	2.16028	2.68087	1.97387	2.46933	2.36161	5.0425	4.91091	4.92778	4.90755	4.87875	4.91876	4.47981	4.48907	4.62929	4.3623	4.4877	4.13861
transcript_25052	I	3.16116	3.15716	2.66879	3.43382	2.95052	3.04926	4.00362	4.02389	3.77639	5.33278	5.257	5.47337	5.69831	6.14303	5.92812	2.81274	2.21809	3.39131
transcript_25058	I	2.89477	3.63066	0.142541	3.75259	0.807401	3.76348	4.04736	3.4384	3.4321	2.06165	1.44767	1.93777	4.34451	4.78988	4.61871	2.79866	3.21256	3.028
transcript_25060	I	0.245818	0.79807	0.208442	0	0	5.63672e-05	1.23974	1.81731	1.34416	4.85251	4.90671	5.00806	4.12232	4.14169	4.17023	0.797939	1.57327	0.867567
transcript_25110	I	2.35266e-07	0.000475343	0.0320315	0.0453287	0.134314	0.323827	2.93148	1.31707	2.48423	1.81267	2.45951	1.71487	0.928917	4.62752	4.8124	0.313568	0.263887	0.881519
transcript_25120	I	0.026057	0	0	0.11611	0.027071	0.0259995	5.56497	5.39604	5.20945	2.51537	2.23364	2.80401	6.10948	5.97508	5.83174	2.0573	2.80603	3.068
transcript_25122	I	3.5198e-11	0.0483917	0	0.342819	0.0238611	0.00941652	1.62965	1.45997	1.98125	2.48203	2.46089	2.48339	3.47166	3.60774	3.61486	1.41469	1.607	1.50597
transcript_25125	I	0.656604	0.0279861	0.268944	0.0133838	0	0.103063	1.26885	0.424044	0.458124	3.14229	2.45383	2.34259	3.49818	3.2017	3.452	2.22562	1.69147	2.09192
transcript_25130	I	2.31759	2.65878	2.61906	2.57785	2.68119	2.62089	3.9625	4.11131	3.97243	5.47868	5.54452	5.4747	6.09353	6.50835	6.44672	4.91079	4.85007	4.75653
transcript_25160	I	4.87354	4.41292	4.76464	4.3768	3.80483	4.49412	3.97912	4.26855	4.20596	5.26049	5.04202	5.30603	9.41093	4.76435	4.77357	5.65626	5.12057	4.6545
transcript_25180	I	2.29532	0.653518	0.793175	1.16137	2.90421	0.880402	1.59984	0.0606606	0.824005	2.40027	0.204666	0.054893	9.50377	1.98586	0.0240525	1.80586	3.62658	0.438765
transcript_25200	I	0.130069	0.00497547	0.676073	0.726034	0.00417999	0.698218	1.66145	1.27632	1.86196	3.38768	3.86058	3.51831	4.53281	4.22307	4.48303	2.97896	3.33616	3.89105
transcript_25211	I	1.09475	2.99593	2.9383	1.84735	2.28322	2.2756	2.16604	1.73366	1.55396	0.00031371	2.11714	0.314743	3.33606	3.76617	3.73301	0.497613	0.614769	1.05512
transcript_25212	I	0.539684	0.380753	0.829433	0.772728	0.561121	0.554556	5.86828	5.95725	5.82524	5.98441	5.84897	6.29715	7.13862	7.24752	7.42842	5.5731	5.2861	5.1971
transcript_25213	I	2.02755	2.2628	2.10254	1.52033	1.55189	1.4573	5.15222	5.2411	5.23332	6.04514	6.02378	6.01081	6.29591	6.52159	6.57547	5.94236	5.9508	5.88943
transcript_25214	I	3.94058	4.06748	3.76799	3.91223	3.59733	3.8619	5.4343	5.26603	5.36469	4.1746	4.24254	4.06047	8.61993	8.53582	8.59396	5.05906	4.9183	5.16024
transcript_25229	I	0.464254	0.689104	0.769981	0.301972	0.499811	0.24075	2.48869	2.81159	2.8556	1.5864	1.48299	1.61174	4.71269	4.78247	4.75656	3.56641	3.92478	3.31513
transcript_25257	I	0.67194	0.470693	0.488802	0.0265345	0.0469581	0.0133033	2.39706	1.86945	1.19698	5.49656	5.73603	5.23859	4.20669	4.55503	4.1842	2.41287	1.67671	2.22554
transcript_25274	I	0.0959188	0	0	0	0.10386	0	3.87	4.08001	3.83714	4.61409	4.73745	4.77473	4.00347	4.2812	4.1626	2.84092	3.0368	2.79202
transcript_25320	I	1.73099	1.56309	1.95337	2.09847	2.1221	0.485887	3.72481	3.88315	3.73682	5.23589	5.07059	5.28579	5.02386	4.80499	4.81945	4.13574	4.06705	4.34942
transcript_25364	I	0	0	0	0.0490235	0.136181	0.0684084	1.53041	0.947886	0.68467	1.4124	1.22287	0.992533	3.38141	3.51958	3.32351	0.506957	0.460747	0.878567
transcript_25388	I	1.77204	1.65474	1.83003	1.11431	1.30807	1.08512	3.15506	3.48112	3.30063	4.15706	4.80092	4.75831	4.8821	4.8903	4.67491	3.4571	3.64345	2.74346
transcript_25398	I	1.21162	0.725977	0.368799	0.925454	0.664887	0.807503	0.852318	0.0222982	1.61749	3.59136	2.55808	2.92824	3.33149	3.46185	4.13437	0.657462	0.656514	0.846833
transcript_25400	I	1.61959	1.22298	1.44677	0.973104	1.21172	1.0625	2.55723	2.60162	2.57139	4.30693	4.29343	4.36778	4.20809	4.38795	4.39977	3.36053	3.3709	3.55347
transcript_25430	I	0.421834	0.451498	0.596961	0.430401	0.481643	0.820836	4.99777	4.99158	5.17018	2.79811	3.1465	3.09548	4.53781	4.85384	4.79728	2.87714	3.03388	3.07362
transcript_25441	I	0.44892	0.216682	0.0475822	0.489714	0.70617	0.717901	7.91111	7.92879	7.92094	3.93287	4.03218	4.11276	7.63488	7.82136	7.79358	7.21141	7.19209	7.17737
transcript_25449	I	3.55613	3.47945	3.71775	3.3857	3.62524	3.40912	5.65723	5.77866	5.69462	1.50585	1.32331	1.64031	6.86739	7.11835	7.08716	3.86304	3.85881	3.63791
transcript_25453	I	1.64938e-11	2.2424e-14	1.10872e-09	0.10542	1.92206e-14	0	0.26969	1.14362e-13	5.12548e-14	0	0	0	2.65606	2.8845	2.3477	0.107423	0	0
transcript_25512	I	0.0389865	0.324577	0.888861	0.903467	1.11731	2.9163e-07	0.592647	0.84473	0.0528276	0.131901	0.000684125	2.36416e-06	2.33844	3.02459	2.64091	2.43069	2.13951	0.0376546
transcript_25513	I	1.38081	1.10786	1.20025	0.72507	1.23463	1.29961	3.72089	3.33415	3.40663	3.38187	3.51518	3.18024	8.33838	7.62713	7.66201	2.43546	2.63716	2.4727
transcript_25556	I	3.40079	3.32109	2.99772	3.53735	3.76555	3.60695	3.69264	3.78316	3.79604	4.80574	4.91843	4.75363	6.26767	6.35934	6.34183	4.03451	3.92653	4.04145
transcript_25564	I	2.41364	1.81954	2.17266	1.25759	0.236686	1.12167	2.67887	2.71196	2.13621	5.03051	4.95264	5.12728	3.34984	3.60484	3.5815	0.778759	0.836859	1.66919
transcript_25622	I	2.29587	2.30643	2.40189	0.950452	0.851145	1.10985	4.60432	4.68161	4.80226	3.89196	3.84986	3.95427	4.99428	5.17653	5.05816	1.64741	1.81855	1.96694
transcript_25624	I	0.0527067	0.442055	0.400849	0.0470899	0.0137388	5.86227e-14	0.462147	3.00847e-08	2.07198e-12	0.481209	0.33077	0.0351611	3.44688	3.53587	3.6216	2.53683	2.5781	2.88188
transcript_25635	I	2.21404	1.85406	1.66437	1.32979	1.82306	1.11929	1.47483	1.34365	1.96814	1.31808	1.41137	0.98609	3.88834	4.36997	4.10416	2.11891	2.22088	2.1635
transcript_25641	I	3.66797	3.58213	3.36967	3.09686	3.23541	2.87085	3.42864	3.88579	3.70676	3.13167	3.41072	3.01968	6.00363	6.2792	6.18375	3.60573	3.83865	2.92687
transcript_25666	I	3.96617	4.10651	3.95768	2.88996	3.0993	3.24313	3.31169	3.23388	3.31705	0.0155	0.0419778	0.0442926	5.39416	5.5026	5.6316	3.82998	3.57662	3.33398
transcript_25730	I	1.25058	1.39976	0.850934	1.81799	1.40438	1.06165	3.93306	4.11981	4.12384	4.16697	4.15946	3.98906	3.75817	4.13457	4.10155	3.79808	3.59013	3.8908
transcript_25731	I	2.59554	2.49917	2.66648	2.60045	2.72672	2.59824	5.59109	5.5808	5.63844	6.22878	6.1671	6.21812	6.84377	6.97129	6.98583	4.54621	4.4564	4.50273
transcript_25765	I	3.69046	3.61493	3.76998	3.94506	4.01346	4.11364	6.31438	6.31072	6.26362	5.22092	5.29258	5.20049	8.12283	8.25659	8.27249	5.61417	5.65701	5.70786
transcript_25776	I	0.99305	1.31572	1.478	1.10586	1.47475	0.444386	2.6717	2.62253	2.59641	2.68211	2.80175	2.63771	3.90079	4.23363	3.97725	2.48419	2.50254	2.56837
transcript_25778	I	0.707049	0.613396	0.708045	0.639201	0.613757	0.758388	0.835819	1.26493	0.590741	1.4497	0.750482	0.405904	2.60898	3.43128	3.57223	0.336378	0.405376	0.919172
transcript_25808	I	0.854895	1.04704	0.0388204	0.0189733	1.32224	0.504164	2.05545	2.34779	2.72415	1.39263	1.47554	1.31509	4.6925	4.35959	4.45312	2.01232	1.06107	1.63768
transcript_25816	I	0.209053	0.0535909	0.209571	0.348985	0.612764	0.39328	1.95635	2.23881	1.87964	3.94201	4.05364	4.03271	5.02438	5.09745	5.0477	2.75465	2.90758	3.00687
transcript_25834	I	3.95963	4.09982	4.41831	3.66731	4.06356	4.1457	5.67665	5.708	5.76925	7.40976	7.44542	7.42542	8.05876	8.20852	8.19978	4.32792	4.37372	4.56676
transcript_25849	I	2.18407	2.38277	2.44136	1.7188	2.28695	2.1936	3.75494	4.05821	3.7266	4.05124	3.66957	3.85974	5.60356	5.80708	5.87551	2.49062	2.93106	2.74387
transcript_2588	I	0.0397229	0.0678832	0.00577313	0.716683	0.388601	0.0946005	0.0108847	0.0170558	0.193224	0.0141907	0.0394853	0.917248	5.45368	0.127509	0.690895	0.0521121	0.436943	0.0808682
transcript_25897	I	0.40701	0.681925	0.97596	0.323364	6.7521e-10	0.0333021	2.09839	2.52238	2.14876	4.42381	4.11853	3.92953	3.90796	4.00566	3.86977	2.36921	2.46138	2.67577
transcript_25903	I	1.49885e-05	0.00264985	0.0471339	0.0935823	0.0503972	0.000287841	1.94994	2.11903	2.07123	1.153	1.46782	1.27836	5.8278	5.81372	5.90175	0.385573	0.964065	0.450443
transcript_25914	I	1.01	1.379	0.881694	1.16406	1.50785	1.20069	1.70927	0.395338	1.51681	4.24249	4.45861	4.46362	4.08462	4.19826	4.2717	2.37231	2.06216	2.14454
transcript_25976	I	3.51027	3.02102	3.1103	3.36713	2.4947	3.91568	3.88851	3.16535	4.40926	2.93975	2.73164	3.503	6.00786	6.11403	6.33486	3.13938	2.96471	3.10268
transcript_25979	I	2.40521	2.82302	2.73086	1.98757	1.82439	1.81915	3.18361	2.9444	3.06146	0.946365	1.07259	1.59863	7.03052	7.3071	7.13557	1.3704	2.10028	2.29793
transcript_26016	I	0.473484	0.703986	0.862417	0.305402	0.51249	0.24237	2.92198	3.12737	3.18081	1.69569	1.7232	1.5218	5.189	5.48041	5.39365	3.73557	3.55044	3.80546
transcript_26031	I	2.56096	2.748	2.89051	2.43397	2.75919	2.82764	4.22514	4.24996	4.30963	4.53302	4.66371	4.65597	6.38445	6.62895	6.60279	3.52509	3.60191	3.37823
transcript_26043	I	4.3839	4.25099	4.66194	4.76554	4.51237	4.4645	5.23158	5.28056	5.20194	4.30251	4.14182	4.26748	5.72817	6.30212	6.26044	2.70167	3.01464	3.08836
transcript_26077	I	3.43909	3.80875	3.40318	3.2639	3.77413	3.63766	5.63638	5.47351	5.69352	6.32082	6.43701	6.32197	7.65274	8.37088	8.30732	3.69595	3.34979	3.01302
transcript_26083	I	0.701047	0.173087	0.161624	1.26803	1.37651	4.32977e-05	3.29352	3.17016	3.30002	6.47375	6.46106	6.44954	4.86759	5.35884	5.20956	2.69924	2.74567	3.42536
transcript_26104	I	2.71732	3.45868	1.94806	3.04491	3.73325	3.52686	4.87384	4.51965	4.57721	6.40311	6.39153	6.31295	6.09932	5.92203	6.18204	3.63141	3.63159	1.83866
transcript_26121	I	4.1613	4.13134	4.09542	3.31967	3.31001	3.76216	5.88852	5.30628	5.55184	3.13346	3.86722	3.32499	6.14012	6.45071	6.22989	5.47724	5.24306	4.90419
transcript_26132	I	0.107943	0.102755	0.364349	0.0897953	0.0852426	0.128009	2.54894	2.86349	2.89325	2.4171	2.19145	2.08847	6.24252	6.44342	6.39292	2.50872	2.28114	2.85839
transcript_26147	I	2.93921	2.96528	3.28437	4.90594	4.34198	4.50854	3.53754	0.510783	2.37746	4.71239	4.67867	0.697819	9.74844	1.47425	0.324114	5.14166	1.90599	3.74028
transcript_26187	I	0.00151177	0.188739	0.108074	0.466989	0.41209	0.598781	3.9314	2.92453	3.49427	2.90994	2.38272	2.56415	4.0274	3.59996	3.85668	1.32929	2.12969	1.62127
transcript_26191	I	1.72174	1.87181	1.53335	0.625817	0.106258	0.552995	2.90284	2.49872	2.34098	4.58314	4.21731	4.56143	3.30685	3.43927	3.21745	1.34643	1.28053	0.760427
transcript_26207	I	0.0481423	0.331286	1.76456e-05	1.65606	1.91551	2.21189	3.05577	2.54556	2.17192	2.90241	2.36723	3.00277	3.2184	3.35405	3.0615	0.23911	0.233467	0.0755519
transcript_26225	I	1.27507	1.80113	1.37094	0.752174	0.281768	0.763669	7.52449	7.48237	7.54348	9.46965	9.27046	9.23368	8.49586	8.62712	8.67958	7.97868	8.06341	7.95378
transcript_26255	I	1.03765	2.1224	1.96233	1.60084	1.97002	1.60244	1.43308	1.11772	1.92007	0.000288211	0.0250333	0.328689	3.17309	3.07629	3.13673	0.277631	0.224689	0.554303
transcript_26263	I	1.31008	0.95941	1.24881	1.00606	0.767243	0.376905	3.47091	3.13624	3.45154	1.62005	1.71294	2.19747	3.3004	3.46687	3.29427	1.39231	1.25947	2.27738
transcript_26320	I	1.20066	1.13354	0.163172	2.09707	0.00812498	0.42091	1.40419	2.09932	3.67032	4.14546	3.28002	4.39924	4.82399	4.04109	3.22737	0.629775	0.000883865	1.67705
transcript_26328	I	3.32793	3.14543	3.22429	2.82783	2.46196	3.01068	4.18689	3.51568	3.83052	0.377398	6.67665e-11	0.0199586	4.75751	5.44809	5.46988	0.0291326	0.927861	0.669649
transcript_26345	I	4.2838	4.14705	4.44383	4.08809	4.14723	4.21039	5.57521	5.54799	5.5794	4.15283	4.10399	4.17739	8.61181	8.79566	8.77671	4.01175	4.49981	3.8455
transcript_26363	I	0.950194	1.0217	0.89619	0.416434	0.551338	0.747462	2.34855	2.3084	2.61933	3.71283	3.37836	3.59026	3.5671	3.99949	3.72577	2.1956	1.41619	2.021
transcript_26375	I	0.669809	0.6887	0.940719	0.637742	0.255266	0.497027	4.76646	4.81662	4.79138	6.03136	6.07955	6.13094	5.82528	5.94974	5.94632	3.99498	4.13239	4.17432
transcript_26439	I	0.468348	0.347785	0.190714	0.477875	0.417495	0.192622	0.986184	0.87409	0.783037	0.511646	0.297754	0.675738	4.0053	3.30122	2.96707	0.785914	0.496411	0.897816
transcript_26452	I	0.709859	1.16406	0.766228	0.0959161	0.167565	0.412039	7.2867	7.09437	7.28623	0.210059	1.03149	0.295577	6.92634	7.13201	7.17448	5.77148	5.90493	5.75005
transcript_26472	I	5.27618	5.27528	4.5404	0.797069	5.66054	4.84923	6.19936	6.11147	6.15245	6.51933	6.59553	6.54646	7.81797	8.10424	8.08546	5.97615	5.78215	5.9112
transcript_26520	I	1.1725	1.36512	1.12961	1.26557	0.999892	1.16273	1.37729	1.28091	1.2428	0	0.0437455	0	3.41831	3.81921	3.78446	2.62657	2.80777	2.76777
transcript_26593	I	0.63946	2.17088	2.73067	1.32751	1.03232	1.5748	4.59543	4.34304	4.64278	5.08935	3.58475	5.48508	8.42462	8.09892	8.40505	3.9049	3.23837	2.24438
transcript_26601	I	0.379597	0.724552	0.706064	1.43379	1.33153	1.24241	1.45612	0.978085	0.987048	1.1077	1.55839	1.40423	3.63424	3.58517	3.8776	2.11056	1.98838	1.7914
transcript_26606	I	0.808648	1.90694	0.890708	2.50359	1.28287	1.32248	1.30266	2.17293	3.43228	2.11024	2.68911	1.79486	3.94666	3.88305	3.85529	2.9757	3.37134	2.61584
transcript_26610	I	0.720813	1.54061	0.500525	0.327873	0.674976	0.543163	6.57446	6.70086	6.57322	0.751882	0.0980275	0.624567	6.7997	6.85656	6.87808	6.57331	6.46926	6.54302
transcript_26619	I	1.86506	1.84251	1.71507	0	0.0569781	0	3.05342	2.62438	2.9492	2.97942	3.28131	3.16652	3.91099	4.23237	4.36971	0.990849	0.937352	0.968652
transcript_26686	I	0.3917	2.3663	1.3949	2.66027e-06	0.653076	0.0034263	1.31584	1.66101	0.312966	1.7253e-05	0.000641487	0.32034	5.54386	5.60083	5.84835	0.630392	3.26708	3.05301
transcript_26706	I	3.32221	3.32763	3.19216	1.92861	2.83141	2.31223	3.91877	4.23746	3.93885	2.9131	2.71652	3.03739	7.56809	7.84437	7.79195	3.22157	3.09329	2.93839
transcript_26715	I	0.167469	0.218829	3.32045	2.99005	1.54587	0.872133	4.55253	3.31194	2.83874	3.28106	2.49271	3.38286	6.15832	3.89163	4.94124	1.78816	2.92724	1.84536
transcript_26747	I	3.30498	0.142199	2.74673	1.86907	0.368058	2.78353	4.29229	0.321551	4.1598	4.4553	3.64982	4.19146	4.91615	5.02876	5.5756	3.6866	3.77467	3.0767
transcript_26749	I	1.67554	1.65927	2.01905	2.03361	2.33465	2.03078	3.2585	4.13414	3.75718	3.44714	3.09793	2.86	5.99041	6.16416	6.14287	3.81958	3.66629	4.64545
transcript_26763	I	2.81316	3.19845	2.75919	2.71012	2.3544	2.82799	4.48339	3.59946	4.07528	4.2801	4.32762	4.47969	7.59738	7.76106	7.83065	4.04189	3.77009	0.954987
transcript_26772	I	0.000374391	0.0152208	0	0.368497	2.65858e-05	0	2.22019	2.30205	2.72382	1.76351	2.38186	2.32783	6.29562	6.63149	6.50417	2.20327	2.38774	2.68015
transcript_26781	I	0.0704633	0.764122	0.000501353	1.98944	1.05869	2.44656	3.97311	4.24009	4.46062	2.98327	2.60881	2.45176	8.52751	8.63824	8.41747	2.01118	1.42711	1.91575
transcript_26792	I	1.59161	1.16767	1.32918	1.00715	0.71364	1.15358	3.04957	3.01256	2.52718	1.53384	1.78991	2.04262	4.23449	4.51242	4.46392	3.71143	3.38064	3.73525
transcript_26801	I	0.333659	0.960513	0.451437	0.0995985	0.0287848	0.0275265	1.08075	2.0071	1.19084	0.869742	0.579356	0.592592	3.70281	3.67723	3.9633	1.77321	2.10544	1.42802
transcript_26817	I	0.0274561	0	0	0.13947	0.0284236	0.0273196	4.76274	4.93547	5.3255	2.45631	2.7712	2.06173	4.95114	5.74825	5.85927	2.95549	2.29445	2.44387
transcript_26826	I	2.58339	2.83801	2.106	2.53889	2.6479	3.01753	4.76035	4.55283	4.41502	6.1599	6.08894	5.95467	5.94903	6.03455	5.99213	5.21448	4.93688	5.30551
transcript_26831	I	3.72228	3.94028	3.72916	3.89264	4.32127	3.28187	3.12772	3.51052	2.48299e-06	3.51532	3.42428	2.69109	5.91309	6.28087	5.92166	2.22587	2.53157	2.25093
transcript_26834	I	1.33321	1.09298	1.37949	1.09646	0.898851	1.38056	1.8011	2.10413	1.13725	0.290418	1.41294	0.697129	3.97443	4.83895	4.62412	0.654516	0.745599	1.8656
transcript_26839	I	0.397792	0.782246	0.513458	0.157353	0.210047	0.757995	3.06011	3.03052	3.39083	0.0383759	2.82222e-13	0.121114	2.80994	2.98131	2.85453	0.983594	0.951529	1.66411
transcript_26844	I	0.0580124	0.0424186	0.0881759	3.30386e-05	0.0150097	0.317444	1.41515	1.13667	1.90315	0.844412	1.66239	1.72207	5.03548	5.42801	5.31985	2.82339	4.04253	4.12852
transcript_26862	I	0.315248	0.998677	0.684259	1.03887	0.717351	1.02879	3.53639	3.38127	3.62446	4.06408	4.2924	4.20785	6.37767	6.67535	6.56772	2.53607	2.41186	2.50777
transcript_26885	I	0.423433	0.417478	0.516738	0.847758	0.916298	1.07682	1.32174	1.20713	1.11066	0.667195	0.584649	0.767503	3.25364	3.47451	3.48783	0.896179	1.4967	0.954237
transcript_26897	I	0.0438729	0.975614	0.0282558	1.44478	1.50378	1.1159	5.5824	5.67869	5.77518	2.50265	2.52013	2.57067	10.8488	11.0413	11.0844	3.0729	3.60237	1.92305
transcript_26928	I	2.27044	2.10413	1.92415	3.1528	3.02054	2.50363	3.35385	3.48249	2.68097	4.53105	3.91825	4.05641	4.57307	4.75834	4.36582	0.389167	0.782478	1.01718
transcript_26975	I	0.499299	1.3632e-07	0	1.67708e-06	3.99774e-06	0.00143082	1.61808	1.2425	1.75838	4.18582e-11	0.598322	0.553916	5.19098	5.17506	5.20299	0.988078	1.26232	0.472103
transcript_26976	I	2.28272	1.81695	2.4316	2.9769	1.71276	2.58775	3.01713	2.52317	3.16094	3.40073	3.58592	3.89257	7.87493	8.16689	8.28512	5.23691	4.88608	4.76269
transcript_26996	I	0.530983	0.000112318	1.12634	0.153399	0.302967	0.583249	4.69514	4.5593	4.65555	3.41275	6.62169	6.64574	5.55749	6.18581	5.93589	3.89429	2.30104	3.38158
transcript_27082	I	4.40313	1.87816	4.51213	4.66877	3.1757	2.66094	5.41683	5.04438	4.90973	4.94832	3.65946	4.2474	5.77449	4.5763	6.76329	1.42783	2.6819	0.966676
transcript_27099	I	1.59305	1.86966	1.62524	1.98662	1.88136	1.81438	2.58715	2.54	2.61941	1.59016	1.93876	1.83105	5.7509	6.01954	6.00853	2.46078	2.24349	2.28287
transcript_27127	I	1.43619	1.51661	1.68554	1.33663	1.53502	0.922549	3.3816	3.44691	3.14441	4.2962	4.2403	4.2261	4.49254	4.72036	4.84825	2.93864	2.68209	2.66182
transcript_27161	I	2.44097	2.39548	2.61333	2.18342	2.34449	2.19307	4.52578	4.65615	4.51822	4.5289	4.33968	4.70894	5.26176	5.80257	5.43579	5.49229	4.99699	5.08448
transcript_27295	I	0.305273	0.202867	0.259354	0.463365	0.112537	0.210384	1.75462	2.10426	1.73297	1.88933	1.81605	1.99578	5.0015	5.16681	5.15523	3.50663	3.15466	3.33334
transcript_27297	I	0.00592022	0.000229082	4.71913e-06	0.0616436	3.13257e-08	0.157289	0.0839917	1.19117e-05	6.10483e-05	0.000612612	0.0840456	0.0589217	4.17111	4.00977	3.86678	0.000263112	0.00438137	0.204065
transcript_27307	I	0.989868	1.5324	0.978101	0	0.136286	0.190771	5.33312	5.17194	5.3718	6.08539	6.22845	5.78404	6.60598	6.69398	6.45182	4.8301	5.29157	5.31301
transcript_27334	I	0.0926701	1.08152	0.525658	0.077304	1.63307	1.43969	0.339288	2.0813	1.98546	1.09568	1.33077	0.184029	5.28109	4.46568	4.6772	1.67228	2.30293	3.45041
transcript_27363	I	0.0471096	0.086555	0.032556	0.0942938	0.183707	0.15144	1.73913	1.75004	1.96387	6.87552	6.89192	6.85363	5.27341	5.40872	5.48721	0.434614	0.567964	0.674281
transcript_27364	I	0.779699	1.44281	0.969674	0.467555	1.71724	0.564337	1.21642	1.79616	1.64617	1.95537	2.02113	1.90457	6.96993	7.21065	6.94896	3.13422	4.18238	3.95369
transcript_27365	I	5.26592	5.29705	5.35035	4.7024	5.08521	4.75326	5.05867	5.36424	5.37688	6.3819	6.42978	6.46927	10.1325	5.73893	5.60713	6.58903	6.05676	5.89487
transcript_27381	I	0.682573	0.952541	2.04667	0.978475	0.286908	1.25025	3.99435	4.19062	3.15276	4.15381	2.30426	4.76874	7.76888	8.18802	8.5377	1.40855	1.52158	0.123633
transcript_27388	I	0.0729555	0.477263	0.0263195	0.694053	0.847051	0.276346	1.92845	1.80668	2.3307	4.29064	4.62073	4.53946	4.96254	4.66393	5.03728	4.19738	3.96306	4.09099
transcript_27392	I	0.82442	0.347135	0.355117	0	0	0	1.55787	1.46041	1.7348	4.86745	4.78698	4.85988	3.96607	4.14388	4.13348	2.48447	2.55506	2.55691
transcript_27398	I	5.78243e-09	2.20838	2.22865	1.16317	1.89981	1.73578	3.70529	3.4587	3.7036	4.64136	4.59754	4.53144	5.08059	5.31183	5.42256	3.6846	3.78853	3.45101
transcript_27410	I	0.541075	0.769476	0.829962	0.118381	0.0301405	0.0288268	2.48682	2.3579	2.36745	0.649038	1.02106	1.20651	3.78609	3.98558	3.89642	1.72339	1.54396	1.97123
transcript_27431	I	4.37609	3.68157	3.83102	0.968629	2.38146	2.24298	2.1269	3.2628	2.62246	3.85082	3.90857	3.75745	8.19501	3.47627	3.34553	4.02185	4.16051	4.21427
transcript_27432	I	2.382	2.35131	2.4967	2.10145	2.09725	2.08289	2.41172	2.39025	2.45354	1.84558	1.97011	2.08903	5.28721	5.39997	5.48305	3.18896	3.16764	3.23594
transcript_27433	I	0.957768	0.937683	3.22952	3.40369	3.847	3.72996	0.00919529	2.72209	2.38647	0.222242	0.193672	0.00238351	4.85873	4.19859	4.73166	4.54473e-06	0.0684228	0.0155148
transcript_27434	I	0.317967	0.528989	0.856761	1.77556	1.54902	1.17017	4.10692	4.16379	3.88345	5.36057	5.38844	5.04682	5.7398	5.57398	5.61235	4.88118	5.38419	5.00305
transcript_27439	I	0.00996567	0.0461912	1.44513e-08	0.237656	0.077531	1.09862	1.43981	1.72289	2.1911	1.57044	1.42893	0.104314	2.7326	3.66096	3.52704	0.964632	0.612284	0.872333
transcript_27486	I	0.00164461	0.000365077	0.0465721	2.27443e-14	1.5857e-13	0.0026954	2.87722	0.0118844	2.68439	5.01643	4.29456	4.49529	7.45494	7.18034	7.29018	0.085633	2.57554	2.38228
transcript_27577	I	0.317637	0.732477	0.115917	1.41211	1.07687	0.38376	3.21927	3.73787	3.68071	2.27864	1.82642	2.82258	5.87356	7.79257	7.70533	1.60358	1.34812	1.65434
transcript_27654	I	4.22833	4.17194	3.92007	3.85918	3.69442	3.41308	3.35443	3.8235	3.2689	2.70389	2.82266	2.86174	5.41295	5.64378	5.66418	2.10688	1.4988	1.83226
transcript_27664	I	0	0	0	0	0.168257	0.0563933	0.398082	0.743736	0.509047	3.03031	2.97678	2.85401	4.82909	4.96864	4.94755	0.452291	0.725741	0.72636
transcript_27713	I	3.10037	3.05811	2.96267	3.11392	3.37341	3.3102	2.9034	2.95559	2.94576	2.74271	2.32129	2.47321	5.67144	5.89864	5.95998	2.58403	2.62307	2.76188
transcript_2772	I	0.507712	0.145242	0.552394	0.292088	0.571524	0.562364	0.450521	0.549637	0.625954	0.144096	0.126989	0.230279	4.37929	4.90776	4.626	1.15058	0.89227	0.865899
transcript_27746	I	0.191534	0.934845	0.792193	0.74303	0.0178592	0.0813887	2.10225	2.00523	2.26574	2.35323	2.50565	2.55813	6.79057	6.50288	6.6781	2.81923	1.96497	2.46644
transcript_27755	I	2.88325	3.07733	2.90494	3.69073	3.43784	3.71081	4.24714	4.40346	4.25554	4.18342	3.64577	3.95593	6.94937	7.18341	7.42692	3.73175	3.29357	2.96659
transcript_27763	I	0.636251	0.00281732	0.0527374	0.46206	0.108714	0.336705	5.03403	4.9285	5.07244	1.25179	0.848286	1.73724	5.95056	6.25096	5.99528	2.68607	2.1384	2.84594
transcript_27776	I	0.00213688	0.169649	0.0533864	0.210514	0.326712	0.857619	0.396146	3.06967	3.22258	1.56317	2.58112	1.92087	0.00193507	3.46455	3.16369	1.67323	1.56851	1.47857
transcript_27828	I	2.00862	0.956542	0.925282	1.98235	2.07481	2.01896	1.81079	1.87515	1.3427	1.11129	0.816206	0.149297	4.96195	5.18484	5.67165	1.77462	1.65447	1.53638
transcript_27837	I	3.90571	0.29791	1.00603	3.2135	2.04602	2.52355	0.0361276	0.796962	2.93879	3.51021	3.78419	4.12396	8.08634	3.6212	1.70622	0.544894	3.58609	3.79576
transcript_27842	I	0.279028	1.26955e-06	0.183684	0.209298	0.000287373	0.0242606	1.75144	2.27541	2.1367	0.0651281	0.25596	0.61535	5.00579	4.96726	4.94774	1.12539	0.997896	0.781901
transcript_27851	I	1.58817	1.79695	1.22983	2.136	2.16682	2.08907	2.95587	2.96387	2.82693	2.61011	3.01516	2.49198	4.86034	5.03063	4.95844	2.80793	2.76277	2.78991
transcript_27853	I	1.84212e-08	0.00313372	0	2.8157e-05	0.000162885	3.8135e-07	0.504492	3.29157e-06	0.43834	8.11141e-06	0.000355849	0.361682	2.83967	3.51772	3.2395	0.0411025	0.00240308	0.000402154
transcript_27857	I	2.75085	2.69706	2.39378	3.37663	0.953627	1.5908	2.04843	2.73716	2.92823	3.18068	3.62438	4.16248	3.58136	3.15585	4.17988	1.86105	0.873943	1.14909
transcript_27951	I	0.665669	0.388305	0.630621	0.966709	0.97211	0.749277	4.22292	4.15132	4.1846	3.15838	3.27277	3.31883	3.75136	3.91103	3.77171	4.45985	4.37762	4.49831
transcript_27955	I	2.50933	0.697865	1.36779	2.51431	0.125798	2.79436	0.559486	0.52325	1.5151	0.0396208	1.06522	1.16852	8.47458	0.0152996	0.0087032	0.0765543	1.15477	0.0195383
transcript_27957	I	2.86118	2.73363	2.90305	2.68865	2.61091	2.44775	3.19103	3.15324	3.22241	1.88789	1.3036	1.70384	5.83591	6.03188	6.21042	5.10334	5.22977	5.68627
transcript_27973	I	0.0555921	0.325683	0.000437592	1.53573	0.739167	1.94962	5.18689	5.16936	5.30914	2.85264	2.43706	2.26667	10.2676	10.4875	10.3658	1.82178	1.60753	2.06697
transcript_28083	I	6.67721e-08	0.175301	0.553183	0.839323	0.127645	0.175509	3.26773	3.04843	2.71412	6.60777	5.60709	6.40886	6.85957	7.32756	7.20553	5.61917	5.60352	5.51445
transcript_28093	I	0.000313219	0.000528348	4.99872e-09	3.304e-07	5.71486e-06	3.43717e-06	4.80241e-05	2.05457e-10	7.09346e-05	5.21518e-12	0.56593	0.000862019	3.80749	3.17176	1.62903	3.25726e-07	0.0107742	0.000232812
transcript_28148	I	0.209698	0.3498	0.69432	0.767578	0.321502	0.307261	3.00898	1.02876	0.857634	0.699338	0.458749	2.40151	3.37245	2.44284	3.68296	2.15267	1.53764	2.12384
transcript_28156	I	1.90635	2.0119	2.22377	1.67435	1.52614	1.00224	2.54971	2.50267	2.17378	9.3661e-09	0.0109345	0	4.22405	4.28538	4.32415	3.47446	3.63942	4.12367
transcript_28165	I	0.0122502	0.0158497	0.0458052	0.134031	0.0850251	0.000238871	3.56329	3.64548	3.03331	0.190678	0.609981	0.464013	4.96096	4.70763	4.57657	2.60344	1.0823	2.6938
transcript_28206	I	0.880872	1.64374	1.30336	1.22312	1.16133	1.6206	1.30068	0.854793	1.32063	1.36276	1.10945	1.95038	4.21192	4.76482	4.43073	0.440794	0.845982	0.170447
transcript_28222	I	0.00549002	3.35576e-07	0	0.000434088	0.00709663	0.320239	0.022296	0.000896653	0.220371	0.0734004	0.00177638	0.0010274	3.7164	2.83511	3.50103	1.7357e-08	0.00136402	0.000155091
transcript_28275	I	0.0150272	0.0172332	0	0.190231	0.323422	0.862138	2.89113	2.31365	2.60309	2.20618	2.53194	1.64625	8.88635	8.84072	9.1184	1.36961	1.03827	1.24908
transcript_28310	I	0.488697	0.664551	0.601257	0	0.224552	0.00441201	3.62855	3.85287	3.8367	2.15649	2.42228	1.85611	4.80887	4.91521	5.21829	5.16165	5.32206	5.28967
transcript_28331	I	4.2267	4.34602	4.5262	4.59819	4.01018	4.15002	4.49439	4.18283	4.44768	5.67072	5.72138	5.58717	7.19771	7.22315	7.33154	5.73979	5.73865	5.67262
transcript_28341	I	0.619361	0.648128	0.58508	0.668467	0.571271	0.391003	1.19735	1.31809	1.23212	1.59973	1.43663	1.58691	3.76962	3.78905	3.7692	2.88449	2.80661	3.06433
transcript_28343	I	0.000393741	7.71367e-05	0.13402	2.77609e-12	0	0	2.84844	2.86769	3.06573	1.41908	1.94828	1.31327	3.33442	2.96825	2.30364	0.497732	0.533262	1.67894
transcript_28351	I	0.318345	0.00469112	0.185627	0.120853	0.443677	3.40091e-10	0.30133	1.07932	1.20118	0.0687686	0.461507	0.301528	3.44113	3.21293	3.60891	1.82081	0.926755	1.1696
transcript_28414	I	0.0732566	0.269968	0.000422835	0.280082	0.324943	0.247791	3.38091	3.3068	3.43283	1.30055	0.942087	1.07094	7.10997	6.99831	7.03475	3.89339	3.76302	3.68095
transcript_28495	I	1.40545	1.35268	1.40726	0.116941	0.517399	0.548747	1.02196	1.28568	1.35017	0.673122	0.589459	0.637853	4.81463	4.84513	4.98498	1.98588	2.05303	1.94244
transcript_28496	I	0.477586	0.00259387	0.354966	1.39797	0.807296	0.838853	8.22438e-06	0.638675	0.97622	0.239072	0.00155761	0.00904354	10.5151	0.654835	1.26965	1.85018	1.3706	0.00532107
transcript_28520	I	3.09864	3.04033	2.54566	2.28164	2.86382	3.16864	4.83503	5.28484	4.8718	3.86391	3.57093	3.65421	9.43273	9.11816	9.16013	5.29499	4.82291	5.49051
transcript_28528	I	2.0908	2.1698	2.01724	1.8922	1.89685	1.73437	3.79154	3.77705	3.75109	4.04403	3.91932	3.95667	4.12321	4.45473	4.45652	2.35867	2.73162	2.66525
transcript_28547	I	0.306312	1.96077e-05	0.000504294	0.0189025	0	0.0117812	4.99942	4.74057	4.66191	1.94962	1.82185	2.07036	1.63174	1.72737	2.90942	3.29502	3.93694	3.47672
transcript_28564	I	1.76856	1.25886	0.803823	1.04843	1.75094	2.03428	2.41215	2.06786	2.07998	3.3835	3.34213	2.98024	5.17971	5.35258	5.66972	2.39084	2.65514	1.79853
transcript_28577	I	1.67255	1.17859	1.79819	0.856125	1.16895	0.258783	3.73749	3.92544	3.67827	4.61357	4.70156	4.64449	4.3539	4.64818	4.67188	3.41986	3.56336	3.49666
transcript_28603	I	0.137949	0.103042	0.0526896	0.213206	0.635507	0.223241	3.35602	3.55621	3.59834	0.835689	2.20743	1.03504	8.13208	8.38546	8.32031	2.50512	1.93474	1.39112
transcript_28608	I	0	0	0	0.277817	0.181109	0.227652	0.297799	0.0566055	0.334847	0.405339	0.376804	0.298069	6.89061	7.06641	7.09665	0	0.0695985	0
transcript_28612	I	0.325215	0.000394355	0.0425202	0.0736248	0.00114687	0.000317554	0.784413	1.27637	1.14415	1.85319	2.12112	1.78692	3.81946	3.17693	3.47789	1.88564	1.55052	2.00801
transcript_28619	I	0.218256	0.370622	5.79365e-06	0.0133178	8.3987e-08	0.108987	0	0.238944	0.463898	0	0.0935941	9.24545e-10	6.0519	6.2376	6.27489	0.237537	0.0267719	0.111866
transcript_28648	I	0.000746746	0.00307376	0.227511	0.146706	0.00972887	0.506877	1.34901	1.11818	2.00338	1.86714	1.18463	0.0105265	5.91876	6.5211	0.864478	4.422e-07	1.48298	0.000473281
transcript_28675	I	0.454996	4.49761e-13	0.000617914	0.019488	0	0.0121417	4.73462	4.63169	4.68558	2.88678	2.80764	2.98689	3.35191	4.16958	3.50593	1.76444	1.05535	2.0292
transcript_28723	I	0	0	0	0.152387	0.108669	0.246686	0.13709	0.0969327	0.0465256	0	0	0	3.80718	4.25918	4.10924	0	0	0
transcript_28768	I	0.940575	0.271068	0.910952	0.484235	1.02395	0.749492	0.820279	1.63896	0.724597	0.316927	0.484266	0.752826	3.79172	3.31066	3.70068	0.437697	0.296378	0.344705
transcript_28772	I	1.53636	1.5737	1.44295	1.42534	1.24651	1.43176	3.35728	3.47375	3.55956	5.01557	5.01597	4.98291	3.8432	4.24875	4.07648	1.91081	1.87739	1.98618
transcript_28804	I	2.75173	2.58714	2.89466	2.59042	3.34298	3.0641	3.11504	2.68769	3.28172	0.826566	2.87014	1.83347	5.35116	5.45104	4.72636	0.544444	2.03465	2.04293
transcript_28829	I	2.22017	2.11086	2.03205	1.8886	2.15399	2.3634	4.44854	4.30324	4.44922	0.529082	0.328092	0.152439	5.09899	5.21792	5.28676	3.46697	3.28661	3.30574
transcript_28849	I	0.758877	0.000542704	0.805211	0.161266	0.0685451	0.0024942	1.89131	0.980894	1.1186	0.424958	0.119017	0.499283	2.94563	2.88464	3.12798	0.576538	1.39949	1.41005
transcript_28866	I	4.49187	4.44346	4.30649	2.92969	2.68166	2.49105	5.96731	5.9282	5.97277	8.45641	8.50707	8.46488	7.50438	7.72974	7.74967	6.00221	5.90305	5.88679
transcript_28869	I	4.75852	4.8505	4.73564	4.62243	4.77957	4.65944	3.94885	4.3334	4.11576	4.23523	4.0234	4.01636	6.40808	6.68073	6.43249	2.75125	3.3021	2.57387
transcript_28876	I	0.015243	0.00165807	6.97405e-08	0.195339	0.429297	4.4848e-15	1.46529	1.52761	1.73846	0.413944	1.00343	0.0119598	3.01017	2.80227	3.01536	1.88444	2.71477	1.82283
transcript_2888	I	0.00437217	8.00857e-15	7.40986e-08	0.145451	0.0044552	4.21743e-06	0.460009	0.477463	0.599551	1.93291	1.29914	1.82347	2.26057	2.87914	3.13286	0.16362	2.49278e-05	0.000478321
transcript_28892	I	2.66917	2.35361	2.4442	2.81371	2.58232	2.35634	2.36601	2.25176	2.36968	1.76352	1.67306	1.84172	4.87437	4.9428	4.93421	2.46041	2.09167	2.18422
transcript_289	I	2.1235	1.1435	1.86815	0.33322	2.81728	1.39019	0.0801614	0.593027	1.41382	0.324711	1.57177	2.02337	3.44798	4.10001	3.55841	0.240536	2.05608e-05	0.0428806
transcript_28912	I	1.03856	0.983385	0.933958	1.43312e-08	9.19147e-05	0.000240525	2.95281	3.02944	2.89718	1.4839	1.36459	1.96528	5.22731	5.54139	5.4717	1.01002	0.878354	0.809285
transcript_28915	I	0.871512	0.708464	0.93005	0.0159652	0.0245175	0.0237669	1.35813	0.714098	0.843099	3.40176	3.6232	3.36367	2.20833	2.13923	2.96241	1.83379	1.54432	1.60611
transcript_28926	I	6.47274e-07	0.000160896	1.36575e-06	0.0117886	0.00190532	0.395554	0.00195777	0.00294357	0.109886	2.83776	1.95439	2.02349	2.41132	2.28117	3.15748	1.3809	0.103095	1.19877
transcript_28961	I	0.0279121	3.0531e-08	5.95266e-10	1.34684e-06	0.00622356	7.63617e-05	1.06399	6.41666e-05	9.73015e-07	0.68977	9.40238e-12	0.278123	4.05987	2.02271	2.50122	0.0091561	0.525101	1.4194
transcript_28987	I	2.3939	2.00885	3.12709	2.92376	2.8332	2.73786	4.4262	2.52257	3.04816	2.78771	2.32717	3.31707	7.98138	8.9016	8.85229	0.939014	2.40378	1.0491
transcript_29014	I	0.132521	0.871397	1.18632	2.01105	0.451688	0.666359	4.14007	1.76533	1.89265	0.620686	0.589432	3.50247	3.63865	3.6593	4.33061	3.10537	2.22219	2.19122
transcript_29093	I	1.89279	2.44553	1.69377	0.12471	0.208272	1.03432	4.08858	3.64193	4.32498	4.9223	4.95445	5.05622	4.49349	4.54839	4.32443	3.90155	4.03782	3.68278
transcript_29095	I	3.43889e-10	0	0.187634	9.69189e-08	0.0285473	1.62986e-06	6.5732	6.59005	6.59077	3.02352	2.87374	3.27529	8.071	8.07445	8.13016	5.32539	5.40883	5.68522
transcript_29135	I	1.71076	1.75801	2.04269	1.31207	1.76344	1.75906	2.84553	2.87325	2.89595	0.705493	0.538036	0.663551	5.24358	5.25132	5.31911	0.853407	1.00498	0.834804
transcript_29151	I	1.18854	1.91921	2.0758	1.68816	0.300408	1.77635	3.52272	3.89902	3.82704	3.85388	4.12582	4.07301	4.34055	4.41312	4.28774	3.57452	3.65877	3.63376
transcript_29174	I	5.61273	5.60718	5.75247	5.47975	5.46991	5.42343	6.45201	6.51455	6.45551	6.58924	6.64196	6.64475	8.854	8.94843	8.92997	6.82738	6.83065	6.79015
transcript_29176	I	0.0135428	0.0175287	0.0559326	0.201886	0.371991	0.386278	3.90054	3.96966	4.43698	0.377057	0	2.09608e-06	4.38655	5.17341	5.12809	1.05702	1.9764	0.106888
transcript_29178	I	3.91539	4.05722	4.08342	3.88345	3.66569	3.66353	4.62	4.79484	4.72562	5.96022	5.9251	5.94279	8.12217	8.25537	8.25634	4.05471	3.87185	4.20108
transcript_29206	I	0.374773	0.736221	0.381572	0.365133	7.32364e-05	7.67367e-06	0.949063	1.98852	1.36856	1.55109	0.578172	1.62015	5.03222	4.83998	4.71858	1.73899	1.75889	1.22473
transcript_29232	I	2.94618	3.01167	3.05592	2.95481	3.01959	2.97643	3.93076	3.89409	3.8313	3.71792	3.97034	3.89504	6.60764	6.82536	6.75414	4.08821	4.19512	4.14148
transcript_29241	I	0.619734	0.703195	0.513257	1.58217	1.36131	1.46083	3.73027	3.70453	3.8048	5.27549	5.22173	5.19759	4.78575	4.92696	4.85319	3.23854	3.1038	3.12777
transcript_29253	I	0	0	0.0182525	0	0.000458553	0	1.28917	2.03731	1.16485	1.24978	1.03931	1.11458	2.88023	3.48342	3.46693	0	0	0
transcript_29259	I	0.467836	0.000187318	0.00446244	0.755467	0.0121375	2.85105e-14	1.51955	0.882262	0.906259	4.2815	3.06653	3.15984	3.05737	3.16315	1.25801	1.43439	0.696422	1.10483
transcript_29266	I	4.20952	4.10955	4.34755	4.56201	4.72899	4.24546	4.14465	4.64472	4.65569	4.52384	4.16717	4.27626	8.00752	8.08794	8.04274	4.11352	3.96265	4.08557
transcript_29280	I	4.64254	4.63085	4.63947	4.68846	4.70333	4.5848	5.55835	5.46942	5.31564	4.77211	4.83729	4.6752	9.6655	9.61773	9.67825	5.84493	5.85711	5.80973
transcript_29292	I	4.00647	3.63658	4.43076	4.70165	4.70501	4.55909	2.3345	1.89547	1.75503	1.37489	1.48442	0.681232	5.4368	5.80538	5.70633	3.11677	3.90694	3.52696
transcript_2930	I	0.81171	0.75139	1.58431	1.34012	0.98056	1.72847	1.5755	1.80943	1.32826	0.259771	0.558499	0.65498	4.23478	4.4844	4.57103	2.35905	2.36871	2.58962
transcript_29336	I	2.93956	5.3238	3.92047	5.35863	5.44704	5.22934	4.32045	5.14836	5.47025	5.71699	5.96119	5.43072	6.41455	7.13448	6.9445	3.91372	3.02554	4.91011
transcript_29351	I	0.63794	5.62559e-06	1.41006	2.25752e-05	0.000114887	0.0964663	2.21107	1.83488	2.28619	0.00841995	0.627164	1.88739e-10	5.32162	4.40855	5.05763	2.41723	2.74205	2.62592
transcript_29365	I	0.334269	0.00847845	0.468097	0.245208	0.168207	5.3991e-07	0.0959099	0.000714997	0.0367098	0	0.000162235	0.0958528	6.53863	6.58969	6.51485	1.62374e-06	0.385055	0.0162836
transcript_29437	I	0.150775	1.3018	1.69276	1.67552	1.7251	0.20161	3.03459	2.96128	2.24321	5.08858	5.09284	5.15176	5.17684	5.34946	5.30759	3.21425	3.2483	2.47402
transcript_29450	I	0.006256	0.000154026	1.00488e-08	0.146577	2.46907e-11	0.0691094	0.00296542	0.00235411	0.0903891	3.91106	4.08332	3.99853	3.81181	3.70056	3.83559	0.0108966	0.989311	0.0722446
transcript_29458	I	0.21204	7.30814e-05	1.28892	1.46331	0.996682	0.0393664	0.0133554	0.0954746	0.124761	0.0320891	0.890342	0.815788	5.02295	0.890684	0.0420788	0.201691	3.65012e-06	0.664468
transcript_29464	I	3.18035	0.710277	0.4679	3.26928	3.15424	3.33999	5.51945	5.58589	5.57098	4.51299	5.80418	2.63276	9.27617	9.36058	9.01104	4.71725	4.99115	5.2462
transcript_29479	I	0.0191716	0.0200432	0	0.271425	0.138938	0.000521097	1.01192	1.19088	0.986033	0.288823	0.235185	0.730899	4.53202	4.90108	4.96349	0.0152816	0.259225	0.146457
transcript_29493	I	1.45228e-06	1.06602e-10	0.00120623	3.25659e-06	2.56666e-05	0.000104886	2.25576	0.94087	1.28426	0.000285782	9.4607e-07	0.00165069	0.436382	2.8892	2.67943	1.30343e-09	0.000273574	0.000555789
transcript_29500	I	2.10671	1.98547	2.38225	2.60384	2.45073	2.65287	2.62278	2.64347	2.70824	2.28179	2.32588	2.20991	5.20574	5.51304	5.43315	2.54661	2.89729	2.65528
transcript_29529	I	1.54823e-06	1.87388	1.54704	0.0548741	1.97809	2.36544	0.0382388	0.0234841	2.55727	3.44393	4.30874	3.58602	7.07592	7.12702	7.19893	0.642209	4.90303	5.15728
transcript_29544	I	2.18929e-07	0.00404021	0.165064	0.806316	0.57464	0.28368	1.86077	1.84334	1.92848	2.80195	2.50008	3.23586	5.07985	5.33071	5.28063	2.7893	3.1562	3.07621
transcript_29566	I	0.105048	0.102326	0.0533538	0.202604	0	0.0536372	0.179274	0.275319	0.0917086	0.102698	0.266534	0.142564	4.22434	4.40984	4.60684	3.59487	3.59853	3.74182
transcript_29567	I	1.62474	3.25143	0.239442	2.64572	1.74276	3.29371	1.10484	1.90525	0.852921	0.0440575	0.0622282	1.79318	3.90702	2.97895	4.13347	0.0804154	0.00980501	0.150262
transcript_29588	I	0.882679	0.363093	2.40317	2.53755	4.01039	0.755254	4.64328	2.47142	3.86024	4.9103	2.73367	3.79805	5.62259	5.42602	6.64942	4.17322	4.62597	2.33063
transcript_29616	I	3.17755	3.34883	3.08662	3.2312	3.42835	3.26075	4.53461	4.5553	4.71191	3.97076	4.01861	4.1017	7.32781	7.54042	7.5625	3.82704	3.81324	4.03471
transcript_29664	I	0	0	0	1.95083e-06	7.82301e-09	0	0.056836	0.0924518	0	0	0	0	5.06431	4.98189	4.93732	0	0.299773	0.381001
transcript_29666	I	0.959321	1.57228	0.701252	6.12343e-05	0.0660845	1.12677	1.97552	2.79213	1.29428	2.94782	2.93546	2.4409	2.39186	3.56419	3.22026	0.299232	0.593559	1.25948
transcript_29689	I	2.85558e-06	3.1657e-07	0	0.495489	0.433363	0.00547291	2.62678	2.50111	3.10278	1.72991	1.49171	1.79757	6.74685	7.10346	7.28372	1.33542	0.951268	1.60193
transcript_29703	I	0.0390397	3.48454e-07	0	0.927696	0.495048	0.000877395	2.33317	2.68704	2.33312	0.288731	0.827645	2.14622	7.52632	8.46493	7.84991	0.0614495	1.01874	0.750288
transcript_29781	I	4.8149	5.7803	5.38704	5.00371	4.49486	4.52295	5.04849	4.48168	4.89421	3.89031	2.16087	2.24293	6.68352	6.51628	6.68152	5.22383	5.71744	5.23061
transcript_29788	I	0	0	0	0.0549782	0.0292287	0.0830746	1.30043	1.98632	0.606295	0.217401	5.12548e-15	8.34493e-13	3.29708	3.42387	2.87893	0.160315	0.133707	0.13288
transcript_29844	I	0.0527623	0.149733	0.103224	0.331814	0.15936	0.0531238	1.62003	1.57587	1.98392	0.102143	0.224331	0.0965374	5.55483	5.7264	5.78403	2.36128	2.38533	2.08643
transcript_29845	I	0.568144	0.446064	0.829144	1.14216	0.334019	0.168128	4.17913	4.0614	4.35009	5.28524	5.37425	5.43933	5.30264	5.26921	5.34732	3.06158	2.74295	2.83267
transcript_29856	I	3.46755	2.68875	3.05857	2.52043	1.62369	2.87875	3.85198	3.27824	3.55669	5.38377	5.72851	5.40946	4.44612	4.84876	5.13118	2.08586	2.24985	1.88285
transcript_29905	I	0.00206599	8.53713e-13	9.61028e-15	3.93622e-07	0.00184127	0.0534463	1.50748	1.73043	1.04001	1.84714	2.01622	1.9144	6.28889	6.52295	6.53805	0.241623	0.0614406	0.0813136
transcript_29961	I	0.570308	0.00906534	0.729686	0.42353	0.0340591	0.326187	1.22997	0.0152426	1.98225	1.6319	0.117644	0.80434	3.14905	0.942825	1.70561	4.12785	3.46733	0.000352038
transcript_29984	I	0.548154	0.296791	0.387177	0.437756	0.53699	0.0559791	0.805737	0.839805	0.829346	0	0.220903	0	4.25807	4.48967	4.48233	3.01067	2.92213	3.0632
transcript_30029	I	3.56726	3.57994	3.48001	3.07516	3.19862	3.15967	4.92027	4.80376	4.89285	0.637236	0.49929	0.632054	5.80732	5.95754	6.04244	4.47141	4.61333	4.56028
transcript_30041	I	4.52351e-06	4.03366e-08	1.26114e-07	3.09808e-08	2.03326e-08	8.15909e-07	0.302157	0.00138699	0.285326	2.90278	1.49386	2.64631	0.000355226	2.40973	1.52462	0.00262966	0.000442132	3.90762e-05
transcript_30053	I	0.541484	0.345828	0.125825	0.130242	0.0682147	0.437224	2.46141	2.129	2.83466	4.37021	4.27831	4.31431	3.7432	4.11053	4.0664	2.19309	2.97309	2.98303
transcript_30079	I	2.09593	1.79289	2.06232	2.89455	2.57273	2.91205	3.32689	3.66274	3.9515	4.93842	4.66163	4.75457	5.48301	5.81965	5.85487	3.71123	4.06638	3.89022
transcript_30085	I	1.55876	0.159404	1.45473	2.23906	2.09011	2.34069	2.36844	2.62839	2.42993	2.40665	3.72779	0.002324	5.00351	5.23531	5.49864	1.92137	0.221028	6.52653e-07
transcript_30130	I	0.123461	0.177595	0.340865	0.235623	0.0656967	0.291622	0.0561869	0.27617	0.0561517	0.115155	0.0545952	0	4.57191	4.70502	4.59094	0.786204	0.853862	1.11811
transcript_30140	I	3.6193	4.48138	4.7623	4.34337	4.58378	4.45627	3.96758	3.77824	3.6564	3.69991	4.44088	4.30834	9.08562	1.92288	3.99479	5.30358	4.70918	4.29398
transcript_30143	I	3.87682e-11	2.196e-05	2.16552e-12	1.46246e-11	6.40685e-16	0.00485534	2.48608e-10	0.0435801	4.28947e-07	9.66089e-07	4.80514e-15	2.45567e-08	3.32925	3.28144	0.00649129	2.33371e-05	0.341706	6.62424e-11
transcript_30145	I	2.00396	2.00285	2.21657	1.63168	2.08963	1.87646	4.23145	4.24586	4.26744	4.44935	4.49025	4.50799	4.47662	4.72605	4.7777	3.1554	2.91295	3.24652
transcript_30211	I	2.65987	2.62836	2.63787	2.81407	2.81017	2.67612	4.41894	4.41292	4.57445	5.32531	5.26937	5.33474	6.2454	6.34834	6.36945	4.2559	4.38508	4.20469
transcript_30220	I	0	0	0	0.0548694	0.0290581	0.0819341	2.98657	2.54107	3.07258	0.749123	0.88038	0.91975	5.09077	5.44877	5.42443	0.159849	0.133245	0.131044
transcript_30221	I	0.577731	0.899674	0.714232	0.434047	0.274215	0.204009	1.98951	2.26369	2.17406	1.27556	1.38696	1.71802	4.69485	4.91724	4.95752	2.63746	2.29388	2.44227
transcript_30222	I	0.76624	0.440076	0.690184	1.00953	1.22871	1.16027	3.39045	3.3903	3.24319	4.60556	4.70476	4.61801	7.15999	7.00024	7.08613	3.04308	2.64387	2.51568
transcript_30267	I	3.13327	3.27717	3.13239	3.35112	3.11306	3.26285	3.88962	3.85179	4.01842	2.67883	2.65724	2.93314	6.80639	6.92972	6.91166	3.40754	3.27485	3.34389
transcript_30290	I	0	0	0	0	0.081331	0.0442049	5.30865e-05	0.0520907	0.06103	0	0.053025	0	2.57326	2.69753	2.77721	0.0166574	2.01816e-14	1.64678e-08
transcript_30296	I	0.0580796	6.47412e-13	0.113363	2.90433	2.17753	2.4592	4.64471	4.67627	4.50129	4.87779	5.05763	4.80804	5.62292	5.74996	5.68231	4.70807	4.14466	4.50894
transcript_30304	I	4.14637	4.30122	4.16315	4.73182	4.82889	4.8975	4.91275	4.87634	4.90323	5.93805	5.89074	5.89415	6.73195	6.87947	6.88007	3.78369	3.75675	3.78362
transcript_30307	I	1.36207	3.56933	0.00653763	0.198758	0.0238672	0.0124841	4.685	1.47971	4.41805	2.32127	3.47958	3.60981	5.17744	4.7353	4.69218	4.57136	4.2572	4.47064
transcript_30321	I	9.99339e-07	0.00143792	7.29117e-06	0.149445	0	5.48835e-06	5.51381	5.05273	4.1863	3.46294	1.64928	0.740992	3.96924	2.9901	2.51943	0.994962	2.76958	0.405412
transcript_30336	I	0.107969	0.0965831	0.0920221	1.0074	8.10452e-09	0.00200476	0.848322	0.609703	0.34555	0.537039	0.763693	0.263659	3.04927	3.84814	3.65663	0.0069873	0.131616	0.112681
transcript_30347	I	1.47531	1.45929	1.22172	1.23543	0.684212	0.625018	5.48514	5.12145	5.57592	3.73055	3.41484	3.08445	9.71735	9.86802	9.85154	4.56264	4.59001	4.03272
transcript_30353	I	0.0567432	0.0559082	0.528371	0.112668	0.172307	0.113435	1.52989	1.71478	1.7051	4.23271	4.23001	4.27733	5.37482	5.64696	5.60454	1.85876	1.93448	1.75816
transcript_30357	I	1.65372	1.80223	1.16147	0.980841	1.76168	0.969001	2.39502	3.34931	2.45765	2.56176	2.05387	2.28244	6.27457	6.4387	6.48542	3.17143	2.87724	2.25604
transcript_30384	I	0	0.306797	0	0	0.119061	0	2.75301	2.71738	2.78988	0.405366	0.154729	0.426231	3.04725	3.22319	3.09629	2.70789	2.92816	2.70546
transcript_30486	I	0.0341982	0.0435919	0	1.16082	0.972324	0.944595	3.36081	3.56547	3.42119	1.58785	1.96788	0.848908	9.26812	9.32667	9.36052	3.94854	3.92906	3.77287
transcript_30518	I	0.693772	1.00113	0.966523	0	0	0	1.5277	1.0533	1.35601	4.34778	4.00962	4.07376	3.52502	3.12081	3.36376	2.20016	2.43089	2.94946
transcript_30573	I	0.994893	1.02425	1.18983	1.42442	1.46288	1.61648	5.14526	5.16709	5.23858	6.50956	6.43707	6.49906	8.85557	8.91651	8.90821	5.25044	5.27121	5.1644
transcript_30576	I	2.57023	2.75609	2.92662	3.00371	1.06311	2.27595	4.09174	4.42058	4.5802	4.70232	3.84357	0.961157	7.82356	7.07104	7.6201	5.44741	5.23966	5.91141
transcript_30597	I	4.21452	4.58442	4.03158	3.41178	4.58644	3.97095	4.1071	5.33428	3.64377	2.98697	4.12362	1.17913	3.73475	5.85635	5.98076	0.0125329	2.43837	2.86802
transcript_30613	I	1.68597	1.56952	1.59908	1.33146	1.2949	1.35209	1.58382	1.37762	1.39192	0.0534668	0	0	4.7625	4.9685	4.87208	2.60818	2.13643	2.53351
transcript_30659	I	3.14333	3.526	3.27644	3.66794	3.57779	2.81645	4.23411	4.61134	4.53949	3.38147	2.59426	3.41394	7.71414	7.87522	7.70629	4.78988	4.37137	4.62961
transcript_30660	I	3.8015	4.39583	4.7395	3.70788	4.13945	4.19501	5.47153	5.70694	5.2202	4.51711	4.72243	5.1547	6.63478	6.35264	6.42831	3.6773	0.00103369	4.70622
transcript_30664	I	2.91525	3.26206	3.27599	3.03559	1.97895	2.66519	4.72447	4.77094	4.71467	5.37934	5.4955	5.35426	5.10467	5.2729	5.1625	4.8027	4.33569	4.24896
transcript_30668	I	5.82698	5.75835	5.8175	5.59846	5.56082	5.46607	5.82251	5.81594	5.81679	5.32995	5.52837	5.28686	8.50663	8.66939	8.68877	4.7566	4.7526	4.6258
transcript_30674	I	0.178308	0.122419	0.0437808	0.0538565	0.401835	0.161401	2.23607	2.41146	0.883603	2.33421	0.206932	0.139933	6.01472	6.7615	7.30999	1.30261	0.433496	1.36099
transcript_30686	I	1.87575	1.90547	2.03603	1.6979	1.76287	1.74789	3.49724	3.43769	3.59261	5.31007	5.33408	5.39886	5.67703	5.85176	5.81705	4.68612	4.22395	4.4721
transcript_30700	I	3.87364	3.59728	4.00059	3.6188	4.22432	3.7422	3.96215	3.39228	4.13861	3.17029	2.91176	3.31633	6.8349	6.64246	6.6311	3.96548	3.52437	3.71553
transcript_30725	I	0.0971785	0.000217439	0.466492	3.55244e-10	0.00593381	0.112454	2.024	0.506102	2.32353	0.109642	1.65025	0.593663	5.45529	2.68204	2.17616	0.000680268	0.695656	2.33539
transcript_30726	I	1.73753	2.03418	1.97123	1.62712	2.16079	1.81723	2.08699	2.35112	1.90095	2.48809	2.44573	2.52082	4.90262	5.13263	5.11764	2.40273	2.43656	2.40061
transcript_30728	I	3.59248	3.31203	3.42534	3.62712	3.87642	4.14623	6.53911	6.51298	6.51301	4.53406	4.48	4.58902	10.2904	10.4096	10.3735	4.29201	4.06546	4.18021
transcript_30743	I	0.072206	0.584951	0.0103996	0.399576	0.0016848	0.0274282	0.307808	0.000788817	0.0512132	0.0620063	1.19184	0.116232	6.25824	0.302155	0.00951056	1.57663	0.309404	0.470402
transcript_30789	I	2.32116	2.3349	2.45653	2.37009	2.26887	2.42031	3.03898	2.95146	2.79869	1.05191	1.06393	1.05705	4.6162	4.59707	4.71109	2.03371	2.06386	1.96806
transcript_30792	I	4.94071	3.5961	3.89964	3.53177	2.90604	3.53281	5.56452	6.34917	5.4121	2.54578	3.0494	3.66222	8.42944	8.09837	8.31275	6.51473	6.57707	6.68635
transcript_30814	I	4.39838	3.83843	3.43583	3.97903	3.44546	3.8019	4.4274	4.38717	4.55545	5.4499	5.3516	5.20847	7.66831	7.5026	7.6083	4.53822	5.13331	4.82351
transcript_30832	I	4.26275	4.75221	4.38423	3.73466	4.48623	4.05531	3.5645	4.54109	3.94092	2.90141	2.17864	2.10953	5.75421	5.27926	5.58957	3.11537	2.67486	1.25783
transcript_30854	I	0.674307	0.203827	0.0591046	0.18907	0.203336	0.301831	0.0651029	0.163136	0.835032	3.84865	4.08341	3.74855	5.3975	6.20684	5.50782	1.12598	1.63322	1.39371
transcript_30855	I	0.152559	0.0112739	0	0.150949	0.646513	0.459893	3.28617	3.27548	3.59639	3.04059	2.196	2.46994	8.3901	8.44321	8.30752	0.13194	1.11699	0.5484
transcript_30859	I	2.0432	3.90267	4.19109	2.84596	3.94156	3.29493	0.0750483	1.25047	2.67213	1.85989	4.93363	4.45274	7.64055	3.87944	4.26901	3.59473	3.14201	3.25524
transcript_30860	I	0.800769	0.428256	1.27715	0.223166	0.999534	1.09142	0.349952	0.976064	2.90974e-05	1.64435	0.870818	1.4568	3.81563	3.07531	3.23632	1.43798	1.00733	2.18558
transcript_30861	I	4.33651	5.38906	3.84093	2.52772	4.55358	2.75412	4.05814	4.21467	4.92166	6.33993	6.1317	6.3195	9.48844	5.1122	5.23962	6.97602	5.37829	4.15931
transcript_30866	I	1.9507	0.0263049	1.04699	1.98451	2.16491	3.07977	0.00557345	5.12528e-05	0.24268	0.460089	4.4171e-08	8.99836e-07	2.93694	3.6687	3.11097	1.34544e-14	0	0
transcript_30873	I	2.32685	2.58931	2.77296	2.4115	2.61223	2.07889	2.25759	2.32255	2.55964	1.64161	1.73563	1.55008	4.76346	5.01715	4.95832	2.91737	2.60984	2.83615
transcript_30913	I	0.321211	0.581779	0.674936	0.923557	0.223503	4.00785e-08	3.23445	2.82779	3.3044	4.65611	4.6398	4.92059	8.60468	8.74285	8.78463	3.10198	3.43339	3.7896
transcript_30918	I	3.2168	3.02275	3.26655	2.9775	3.00856	3.00318	3.33196	3.48959	3.47962	2.57007	2.64814	2.76128	5.93299	6.11262	6.13685	4.28091	4.48143	4.47039
transcript_30949	I	1.20704	1.46652	1.08687	0.307169	0.242917	0.340115	3.95927	3.68708	3.81284	4.44537	4.40499	4.46848	5.06297	5.06624	5.21401	3.25175	3.15794	3.33726
transcript_30951	I	1.9226	2.41722	2.23663	2.75768	2.90745	2.43458	4.0972	4.00511	3.71332	4.80764	4.99258	4.61211	5.96743	5.9653	6.00581	4.53542	4.48879	4.50933
transcript_30973	I	0.163335	0.081141	0.057385	0.594215	0.681812	0.308551	1.91093	0.376702	1.67425	0.687083	7.21899e-11	0.225537	6.01337	6.39754	6.60522	0.533554	0.0910103	0.0553726
transcript_30976	I	0.0335957	0.0428405	0	0.134894	1.41085e-09	0.803578	2.86531	3.16006	3.48546	0.545204	0.398415	0.739626	6.52104	6.95856	6.74305	1.03766	1.57372	2.34024
transcript_30977	I	0.217517	0.116605	0.455473	1.15843e-05	0	0.102798	0.315203	0.0972322	0.0913378	0.05169	0.0239004	0.118243	2.39247	2.3502	2.52515	1.55749	2.11945	1.90644
transcript_31006	I	0.695442	2.09276	1.23763	0.232124	0.618847	0.199342	3.4526	3.70043	3.61291	2.72698	2.95002	3.07594	4.8259	5.17347	5.14828	1.84319	1.51584	1.01506
transcript_31028	I	0.00933201	0.239615	0.000620691	0	0	0.17405	0.418496	0.4381	0.847864	2.90627	2.8615	3.00027	2.4965	2.3243	2.44461	1.85929	1.70157	1.03336
transcript_31046	I	0.308712	0.145098	0.033553	4.2191e-05	0.0658556	0.247287	6.41175	6.7312	6.62381	0.0490454	1.24277e-11	0.294666	6.89993	6.64522	6.79266	6.91683	7.02858	7.00203
transcript_31168	I	0.344832	0.568106	0.491306	0.344032	0.13003	0.297283	0.952322	0.984777	1.39853	0.282051	0.16269	0.214429	6.59476	6.83469	6.81121	1.11912	1.10428	1.19966
transcript_31209	I	3.95071	3.76197	3.77542	3.79191	3.69906	3.8507	5.48797	5.52896	5.54907	4.0209	4.07333	3.68715	9.22527	9.45976	9.45524	5.33376	5.30488	5.66772
transcript_31213	I	1.91205e-07	2.43839e-05	0.0684027	1.23735e-05	6.94812e-06	0.0517798	2.12036e-08	5.15072e-05	0.00291896	0.000806983	0.000549798	0.000127912	7.14517	6.00123e-08	8.60866e-08	2.50843	2.65844	2.12343
transcript_31229	I	3.1111	2.96528	3.11997	2.78061	3.08561	2.56835	3.87463	3.78175	3.87158	5.10711	5.19463	5.19285	4.92741	5.26581	5.25902	4.98415	4.87042	4.68326
transcript_31257	I	3.30475	4.24365	4.25045	4.93786	1.33662	4.24026	5.23042	6.19027	6.28356	4.90166	4.74081	1.69717	7.87713	8.53666	8.48565	5.94653	6.14384	5.57756
transcript_31264	I	3.07586e-05	0.057598	0	0.0042469	0.33564	0.157355	2.61912	2.61982	2.80633	0	4.94221e-07	6.02144e-07	4.66083	4.88639	4.52144	0.931948	0.47223	0.921947
transcript_31283	I	3.47479	3.33627	3.28118	2.21541	2.37213	2.15983	10.2026	10.2118	10.2258	6.78437	6.85262	6.82729	10.4498	10.615	10.643	7.58201	7.61253	7.59495
transcript_31294	I	0.75755	0.603223	0.918549	1.57248	1.17472	0.707478	4.80972	4.21123	4.62878	0.948045	2.06322	1.57019	8.88796	8.63048	8.63262	3.44753	2.95662	3.60449
transcript_3131	I	0.226368	0.0165248	0.0168703	0.00115294	0.268277	0.0292437	0.124189	1.32271	0.720113	1.59088	0.455992	1.25682	3.13935	3.88096	2.31073	0.0221266	0.00162626	0.0930797
transcript_31328	I	0.256969	0.545922	0	0.391424	0.319428	0.401256	3.06516	3.11396	3.10704	2.30821	2.33554	2.22196	6.94259	7.12823	7.12751	3.41626	3.5137	3.33644
transcript_31330	I	4.88473	4.87392	4.84891	4.63987	4.64968	4.62185	4.733	4.74162	4.73579	4.33564	4.16248	4.38336	6.90238	7.31828	7.28849	4.42091	4.19247	4.27326
transcript_31370	I	3.88039	3.91141	3.62624	4.21031	4.36552	4.25975	4.03546	3.85016	4.05694	2.77177	3.04337	3.08438	6.83263	7.04174	7.05492	3.20946	3.32503	3.06992
transcript_31386	I	0	0	6.72535e-07	0	0	1.45962e-10	0.959796	1.37785e-06	1.58192	2.77044e-05	0	2.02786e-06	2.93565	2.92224	2.81447	2.97433e-09	0	0.0272336
transcript_314	I	0.389899	0.188573	0.499617	1.81739	1.69688	1.44618	2.37081	2.24254	2.02893	2.15429	2.29868	1.69323	4.85011	5.81845	5.16545	1.8676	1.66203	1.9766
transcript_31440	I	4.31837	4.19728	4.21596	2.43577	2.88113	2.62704	6.50036	6.47139	6.4423	5.39451	5.33874	5.39687	6.30658	6.50915	6.54362	6.21845	6.03423	6.15593
transcript_31499	I	1.27554	1.59157	0.757312	2.83304	2.82438	3.05046	7.23445	7.19771	7.25749	4.20097	4.14746	4.17235	12.0052	12.1785	12.1953	6.21792	6.17491	6.29701
transcript_31503	I	0.082435	0.116078	0	0.212338	0.98952	0.56867	3.37057	3.61802	3.05284	3.26179	3.98966	2.4053	7.8381	7.70407	7.77591	3.51983	3.17405	3.22356
transcript_31513	I	2.82458	2.20154	2.32134	2.7171	2.98756	3.2909	3.0559	3.59879	2.89091	4.16255	3.78163	3.99765	6.12809	5.78039	6.04352	3.24282	3.05044	3.21019
transcript_31515	I	0.258917	0.00176135	1.40356	2.72771e-10	0.001853	0.229964	1.99052	0.23423	1.44064	0.785279	8.1355e-06	0.615704	5.32172	1.97123	1.44164	0.00283883	1.19164	8.06461e-06
transcript_31540	I	4.94922	4.57429	3.77979	4.08877	4.10729	3.46979	4.51139	4.60046	4.46563	5.30773	5.34472	5.66365	9.49021	5.11642	4.96132	5.80107	5.21563	5.26659
transcript_31541	I	0.239859	0.00334109	0.000302362	8.22678e-05	0.265373	4.26056e-14	3.39643	2.88168	3.49382	1.08243	0.719443	0.747037	4.94405	5.06431	5.41154	1.77617	2.09303	2.20092
transcript_31547	I	2.3004	2.21621	2.63566	2.37777	2.20806	2.35146	2.84313	2.98576	2.71791	0.490424	0.325755	0.439295	4.31433	4.01025	4.43654	3.26615	2.73246	2.94258
transcript_31554	I	4.76293	4.70434	4.4913	4.55693	4.58368	4.60889	3.81774	3.9976	3.96571	3.60336	3.68411	3.69756	6.78076	6.93581	6.93067	4.8289	4.84942	5.03659
transcript_31563	I	0.197727	0.181816	0.14884	1.67674	1.7563e-08	0.00526881	2.13829	1.63052	1.13568	1.13542	1.59645	0.592756	5.28941	4.34869	5.96399	0.0152031	0.311511	0.245585
transcript_31578	I	0.241895	0.188519	0.0515924	0.0498769	0.104461	0.0516134	0.792937	1.12704	0.469059	3.46189	3.00581	3.01065	2.97842	3.42189	3.19024	1.22895	2.09532	1.88715
transcript_31594	I	0.000357973	1.59023e-05	4.47791e-11	0.000973987	9.03244e-06	9.64752e-07	3.60162	3.26822	2.97109	2.63427	3.52268	3.89946	3.23097	2.86468	3.16277	1.52786	1.20135	1.83627
transcript_31624	I	0.293862	0.517549	0.597729	0.168063	0.205597	1.12988	2.32685	2.64253	1.77782	2.71657	3.14635	1.69943	5.90629	6.15311	6.01432	2.53964	2.52415	2.10798
transcript_31625	I	0.0351527	0.0451319	0	7.38995e-05	0.546798	5.98817e-05	3.82267	3.81129	3.91898	1.36174	1.23445	1.64138	7.16893	7.21666	7.20981	0.284755	1.47839	0.923507
transcript_31647	I	0.35588	0.0350763	0.000728268	0.0548998	0.157645	0.647998	2.30989	2.07226	1.25333	1.39349	0.162169	0.252922	6.5898	6.12898	7.22041	0.959218	0.11892	0.945098
transcript_31653	I	3.97888	4.07145	4.06719	3.94027	3.82075	3.7764	4.436	4.38604	4.34527	4.20346	4.19471	4.25043	6.8186	6.81791	6.88147	4.28738	4.23925	4.12004
transcript_31663	I	0.298219	0.573968	0.41844	1.8545	2.46649	2.13738	6.16067	6.2444	6.53546	0.916674	1.94956	1.49412	9.65452	10.1612	9.76455	4.14331	4.69581	5.215
transcript_31684	I	0.479142	1.18372	1.10602	0.304334	0.72633	1.97476	2.08044	1.55632	2.06386	2.47818	1.93513	2.07282	3.76603	4.44622	3.93225	1.30632	1.55229	0.16014
transcript_31695	I	0.120321	2.71737	3.44478	2.3863	2.76806	2.71733	3.49745	3.48427	3.14775	3.80806	4.15414	3.75828	6.12318	6.79387	6.5754	4.37863	2.79583	3.71048
transcript_31751	I	3.96931e-06	0.000857313	1.28796e-06	0.146737	2.96617	0.665856	0.273771	5.57987	5.47899	3.72399	4.17357	5.14977	3.83707	3.94744	3.17778	2.48941	0.005412	4.48546
transcript_31763	I	0.00249268	0.00109127	0.537687	5.06026	5.27353	5.24816	5.36239	4.78891	5.69256	4.8111	4.63407	4.88886	7.33236	7.85452	7.76666	6.89654	6.68074	6.91316
transcript_31767	I	1.01643	0.554525	0.349282	0.962742	1.43245	0.997791	5.19864	5.15772	4.49822	3.46697	3.51249	3.18124	7.80103	8.09984	8.02327	3.53461	1.86025	2.31139
transcript_31768	I	2.51333	1.88538	1.92431	3.3276	3.79383	4.00679	5.33395	4.95309	5.13101	5.23073	5.31771	5.50271	4.1611	4.85585	4.68405	4.19625	4.1648	4.47155
transcript_31777	I	0.583607	0.496833	0.00843743	1.53738	1.35364	1.34331	4.86572	5.35489	5.56357	1.96351	0.974854	1.4074	9.05596	9.67622	8.90996	3.8535	4.19995	3.63957
transcript_31811	I	2.77196	1.94633	2.3274	1.1641	1.66102	1.48759	4.31965	4.14633	4.25259	5.40662	5.49478	5.37087	6.84134	7.12321	7.13519	4.61483	4.66865	4.8711
transcript_31832	I	0.0368243	0.0481214	0	0.215151	2.25887e-09	0.000103591	2.559	2.08507	0.138286	0.000584122	2.09823e-10	0.0555785	4.08556	1.4863	3.05208	1.17217	0.241485	0.000304203
transcript_31833	I	0.526721	0.408131	0.129456	0.778746	0.434228	0.190895	2.4996	2.19141	2.87364	1.37879	1.58886	0.948019	5.29377	5.2358	5.47741	1.60238	1.38403	2.1334
transcript_31855	I	4.951	5.03342	5.31755	5.44835	5.72009	5.42413	2.88565	2.37734	2.68218	1.6225	1.62757	2.51745	6.50905	7.04274	6.85002	4.65609	4.48596	4.47334
transcript_31856	I	0.163392	0.0116425	0	0.0761008	0.802149	0.153926	3.61858	3.15667	3.2173	0.751699	1.66159	1.43067	8.19283	8.13816	8.43422	0.120906	0.68488	0.707226
transcript_31860	I	1.68366	0.931693	1.17799	1.52774	1.57997	1.38013	3.83629	3.41269	3.59917	0.82032	0.331871	1.05865	8.34933	8.60644	8.54853	1.63785	2.28204	1.80434
transcript_31876	I	0.113121	0.40361	0.218047	0.94485	0.582009	0.805648	5.37236	5.26622	5.40588	4.05426	3.94925	4.17599	7.65618	7.7849	7.85434	3.34105	3.67106	3.42958
transcript_31882	I	0.0019661	0.0251324	0.00609307	0.000208398	0.0369177	0.00117461	0.0687843	1.24074e-05	0.00376404	0.0137288	0.00608525	0.0144121	7.8131	0.00981572	0.0746361	0.641594	0.0411685	0.00308452
transcript_31941	I	1.83475	2.34114	2.59001	3.01471	2.77083	3.06662	3.21799	3.55017	3.93815	3.01162	3.03313	2.7651	7.04733	7.57589	7.45553	2.54512	2.46892	3.02029
transcript_31950	I	1.65267	2.23709	2.04695	2.36452	1.72045	0.0112413	3.33813	2.28881	3.25086	3.00612	3.45531	3.47223	5.44527	6.09763	5.82374	1.43425	2.02341	1.41759
transcript_31965	I	3.60498	3.34241	3.62752	3.15331	3.53646	3.1919	4.42623	4.40641	3.92777	2.15075	2.3024	2.77278	6.24014	6.51204	6.49107	2.83865	1.49891	2.09064
transcript_31968	I	6.33233e-06	0	1.63727e-12	2.46023e-13	0.338597	0	1.03703	0.66104	1.32896	0.0579639	0.835698	0.374361	2.68211	2.26274	2.20716	1.34006	1.79765	2.98893
transcript_31979	I	1.05415	0.0938224	0.112605	0.230836	0.293399	0	0.143271	0.281931	0.145502	3.57162	2.89267	3.04671	4.51306	0.0272618	4.15315	2.14868	0.74209	1.63574
transcript_31985	I	0.804978	0.027929	0.000995808	0.0580094	0.338045	2.8035e-09	3.26915	3.3631	1.98032	0.895613	0.468561	0.973096	5.44462	6.94074	7.34349	2.50703	0.623149	1.63228
transcript_32028	I	2.44477	2.48897	2.5436	0.601512	0.293237	0.282459	2.43869	2.31162	2.65656	7.30993	7.32153	7.27874	6.12473	6.19542	6.19203	2.90814	2.66232	2.76851
transcript_32041	I	3.59955	3.54719	3.24594	3.71528	3.82441	3.70225	5.35994	5.34293	5.12449	6.08563	6.12756	5.93257	7.56552	7.63482	7.66561	4.31527	4.53556	4.55349
transcript_32064	I	4.90615	4.61068	5.02845	4.87692	4.96549	5.00881	4.14978	4.58212	3.29205	5.2978	5.13649	3.5941	8.94243	4.62302	4.40663	5.66479	5.12494	5.02485
transcript_32077	I	0.669785	0.922921	0.502049	1.08349	0.860834	0.483378	4.03469	4.56668	4.17108	3.12926	3.25755	3.55874	7.45953	7.6038	7.45901	3.09813	2.95382	3.45368
transcript_32093	I	2.6392	1.10811	4.91286	4.60803	4.13122	2.03513	1.72216	2.14358	4.19999	3.98653	5.06118	0.00218548	6.72017	7.15945	5.69719	5.52676	5.50839	4.47035
transcript_32108	I	0	0	0	0.13457	0	0.0702363	0	0.0654989	0.283444	1.15028	0.642351	0.762526	5.07564	5.26107	5.16355	0.979915	1.08095	1.74373
transcript_32116	I	2.73823	2.98319	2.90118	3.33853	3.12107	3.11482	2.93229	3.03986	2.97009	2.31114	2.24428	2.32626	5.41719	5.58398	5.55956	3.8362	3.82033	3.6905
transcript_32127	I	3.72287	3.73439	3.4625	3.61718	3.46202	3.48492	2.92051	3.18915	3.0502	2.15579	2.1215	2.09367	5.46616	5.5717	5.59082	3.00318	3.26768	3.49926
transcript_32151	I	5.97417e-05	4.44483	3.83232	3.25511	4.12244	3.90543	6.76899	6.17724	6.87294	4.20583	4.1261	3.62277	9.23358	9.71642	9.56712	6.32202	6.34408	6.09576
transcript_32166	I	1.73143	1.6043	1.64941	1.65324	1.49291	1.58205	2.55366	2.5173	2.72211	0.521945	0.727094	0.453708	3.5485	3.68062	3.61751	2.47385	2.71655	2.8058
transcript_32168	I	0.198761	0.575058	0.325838	0.167719	3.90498e-13	0	5.11853	5.12521	5.18214	3.78997	3.83803	3.78837	3.43262	3.51397	3.50502	3.08733	2.95551	2.86911
transcript_32200	I	1.66981	1.50891	1.56256	1.64744	1.32924	1.45009	3.18543	3.00001	3.0407	6.35306	6.37829	6.38582	4.08606	4.25859	4.13933	1.89463	0.664329	1.5373
transcript_32236	I	2.06227	2.40428	2.41262	1.16005	1.73976	2.98514	3.30764	2.94604	2.97752	2.37641	2.67537	1.25416	4.27341	4.02957	5.37338	4.16992e-05	0.582396	3.60269e-08
transcript_32252	I	0.159694	1.1792	0.499375	2.32749	1.96912	1.85539	7.06851	7.20172	6.98991	5.37011	5.31829	5.39363	10.6939	10.9538	10.9378	4.02411	3.64205	4.34324
transcript_32269	I	0.21481	0.286211	0.129225	0.367244	0.278355	0.530696	3.44845	3.53692	3.51744	1.11823	1.52155	0.97027	6.29946	6.65619	6.47374	2.37356	2.19888	1.65163
transcript_32275	I	2.60771	2.88691	2.77166	2.51274	2.61206	2.65808	3.34604	3.30115	3.31569	1.94787	2.52999	2.17949	6.10716	6.29871	6.34525	3.1903	3.42865	3.39496
transcript_32281	I	0.792082	0.920875	1.47041	0.00382999	4.16125e-13	2.20952e-07	3.38552	2.95016	3.28665	2.51652	2.29918	2.9707	5.21858	5.47523	5.33507	3.97085	3.55573	3.73515
transcript_32329	I	0.758498	0.382835	0.347224	0.0362815	7.99332e-11	0.00266189	1.50631	1.15046	1.86263	1.30378	1.02454	2.12131	4.60726	4.90156	4.85759	1.57974	2.21132	1.58281
transcript_32340	I	0.0431724	1.3437	1.58143	0.0043008	0.0719918	0.636134	0.784928	0.0466951	0.229237	0.071627	0.119696	0.855235	2.69803	3.55725	3.86605	0.539721	4.37542	1.50814
transcript_32347	I	0.000153528	0.0110788	0.120956	5.51257e-10	0.0723715	0.0670876	0.503615	1.87224	0.00352033	1.50874	1.92293	1.50686	2.63791	3.73496	3.38383	0.00856531	0.00914744	1.21589
transcript_3235	I	0.943779	2.38227	1.88448	2.22967	2.34251	1.61639	2.59861	2.24187	2.83244	2.53664	2.8111	3.25402	5.35087	5.23353	5.14562	2.97505	2.76081	1.77766
transcript_32370	I	2.43403	2.67424	2.46844	2.7385	2.9874	2.78026	2.17758	2.45702	2.39383	2.46266	2.64515	2.39909	3.87417	3.92482	3.91238	0.92519	0.144809	0.648088
transcript_32398	I	0.0297228	0	0	0.0864004	0.120991	0.169418	0.746801	0.632028	0.807548	0.111103	0	0.0531587	4.17276	4.1943	3.94245	0.0349361	9.63886e-05	0.000164998
transcript_32399	I	0.0682712	0	0	0.365808	0.139743	0.0695434	2.78051	2.81499	2.89773	1.83894	1.90242	1.3453	6.08062	6.32198	6.31976	2.16326	1.70342	2.14962
transcript_32403	I	0.131062	0.638463	0.464306	0.245862	0.525828	0.651693	2.5362	2.28697	2.21048	2.30735	2.37405	2.40087	5.91046	6.08061	6.0279	1.64952	1.52556	1.52571
transcript_32405	I	4.01089	2.64199	3.84747	4.28862	4.4868	1.9128	6.23636	6.53983	6.73976	6.07824	6.03878	2.83848	4.87609	5.16828	5.78858	6.41761	6.75016	6.41298
transcript_32447	I	8.26367	8.2689	8.24666	8.0498	8.1659	8.2387	9.74404	9.78441	9.79829	7.40126	7.40588	7.45359	11.2529	11.2698	11.3046	9.33531	9.30557	9.23276
transcript_32453	I	1.49107	1.89601	1.60842	3.02949	2.87559	2.86406	3.96099	3.90839	4.09591	5.19784	5.26825	5.0623	7.28205	7.46645	7.394	3.40504	3.59964	3.67091
transcript_32474	I	0	0.0455296	0	0.138647	0	0.138565	0.762352	1.1966	0.885538	4.21535	4.15475	4.25138	4.33841	4.365	4.50692	0.724705	0.5323	0.315896
transcript_32506	I	2.21491	2.2094	2.43831	1.70577	0.824947	1.13076	7.09443	7.09212	7.16664	6.95664	7.011	6.98991	5.58444	5.75506	5.81831	5.4945	5.65868	5.54275
transcript_32531	I	0.0146333	0.314404	0.255467	0.186691	5.2998e-05	0.00185143	1.31379	1.22498	1.09655	1.86912	3.02346	2.97415	4.51592	4.38836	4.5433	1.94568	1.76349	2.60343
transcript_32534	I	0.141771	3.31726	3.03347	0.000322861	2.3027	3.01145	5.30599	4.64233	5.36821	1.689	1.79625	0.293388	7.35849	7.39494	7.44683	3.39633	3.34005	0.56904
transcript_32549	I	0.19618	2.42971	3.07772	1.87652	0.00598068	2.70121	2.36528	0.0141923	0.621379	0.0166033	5.06168e-06	0.562273	3.01837	3.75784	3.57021	0.384107	0.950376	2.47603
transcript_3257	I	0.628687	0.899183	0.949575	1.98603	1.50395	1.07403	2.26455	2.4872	3.31717	2.12896	2.05778	1.61147	3.60555	4.10438	4.44242	0.313947	0.378258	0.578514
transcript_32606	I	3.97551	4.22347	4.20778	4.22503	4.08584	4.36003	4.94577	5.11417	5.14991	3.04946	3.11071	2.79609	7.10386	7.0532	7.11235	3.25216	3.70067	3.69769
transcript_32624	I	0.143287	0.0710896	0.141329	0	0	0	0.0658686	0	0.0646406	0.0695251	0.184024	0.0650524	3.19105	2.63551	2.77212	2.65896	2.96412	3.03847
transcript_32626	I	0.104229	0.166606	0	0.58121	0.128159	0.878646	3.79962	3.85261	4.13409	3.55112	1.47989	3.95763	8.24327	8.3804	8.36007	3.56247	3.47559	3.68927
transcript_32656	I	2.82156	2.45055	2.82806	2.70221	2.74416	2.6207	3.06618	3.0501	2.92674	3.77639	3.64581	3.87258	6.12385	6.41995	6.43061	3.35438	3.08996	3.0217
transcript_32659	I	3.09285	3.48623	3.42783	3.65708	3.66204	3.7473	4.43903	4.4015	4.48145	4.54952	4.46493	4.67842	6.20349	6.35255	6.32522	3.66997	4.34297	3.21683
transcript_32662	I	0.0600046	0.0604165	0	0.228	1.10277e-08	0.189666	4.14622	4.14026	4.16504	0	0.110638	0.113455	5.36665	5.66672	5.63801	2.62089	2.66956	2.66962
transcript_32714	I	5.00291	4.89459	5.03461	2.1061	2.17933	2.09152	7.8336	7.80567	7.8221	6.67457	6.60899	6.64466	5.61019	5.79192	5.7468	3.91234	3.66405	3.94278
transcript_32725	I	0.0131647	0.433838	0.461686	5.58066e-10	0.078241	0.000122091	1.94323	1.39469	1.61542	1.70776	1.44604	0.833916	3.85862	3.39825	3.4285	1.33626	1.16962	1.06399
transcript_32728	I	0.0542912	0.054925	0.0573382	0.365261	2.60649e-05	0.587142	2.98004	2.85586	3.12067	8.11171	8.12706	8.22685	6.04446	6.3422	6.25091	4.45833	4.5564	4.60674
transcript_32756	I	3.66773	3.43912	3.39905	2.02218	2.20705	1.95817	5.07832	5.34415	5.24196	4.4364	4.60364	4.31834	5.31696	5.65951	5.82789	3.36233	3.50486	3.16439
transcript_32789	I	0.00030427	0.00617507	0.125903	0.0726389	0.530789	1.17257e-10	3.2406	2.89231	2.88933	0.264606	0.992501	0.46753	7.96773	8.91225	7.63919	0.778002	1.25297	1.63588
transcript_32802	I	0.185028	0.163352	0.0916741	0.404722	1.16873e-05	0.456672	3.30337	3.54987	3.34096	4.96346	4.47689	4.84744	8.15768	8.35656	8.40256	3.63508	4.111	3.73401
transcript_32822	I	2.95403	3.25575	3.02059	3.21875	3.12624	3.06919	3.70475	3.63553	3.83807	3.1514	3.1481	3.1831	5.75458	6.02188	5.95637	2.85284	2.73675	3.10412
transcript_32849	I	1.84796	1.53461	1.75457	0.305169	0.631775	0.654663	4.59834	4.54236	4.5039	1.91717	2.04201	2.09753	7.3056	7.4196	7.44868	2.99507	3.09353	2.76341
transcript_32862	I	2.98371	3.11519	2.91141	4.39735	3.53304	2.7507	3.42293	2.93934	3.03029	1.11126	1.87771	2.18341	4.49669	4.92797	4.94022	4.44362	3.33984	3.37681
transcript_32902	I	1.27413	1.29935	0.970608	0.764005	0.582684	1.2246	4.99474	5.24114	5.12412	1.71661	0.152357	0.845536	8.10659	8.65683	8.6983	2.03036	2.59719	1.30195
transcript_32929	I	1.22946	1.73403	1.4057	1.03729	0.496566	1.52608	1.19516	0.355315	2.11786	0.126718	0.0351672	6.10976e-05	5.2968	5.14549	5.18572	0.0983868	7.16667e-11	0.000364638
transcript_32943	I	0.919021	0.694596	1.10607	3.35981	2.64728	3.39942	2.29948	2.53979	2.67933	1.83705	1.30482	0.978024	8.37359	8.12906	8.43355	1.27014	0.484201	1.31797
transcript_32953	I	2.1512	1.72885	1.98062	2.391	2.57964	2.81793	3.57315	3.63811	4.22661	2.93285	1.96998	2.43952	5.34222	5.31948	5.43581	0.752566	0.194325	0.444804
transcript_32954	I	2.54537	1.93655	1.09036	2.12352	1.30795	0.878207	2.83946	2.61875	2.88675	2.09616	2.58509	3.00406	4.17461	5.0837	4.13098	2.12855	2.28132	3.14066
transcript_32959	I	4.51868e-10	0.173063	1.63178e-05	0.737946	0.763121	0.713556	3.84061	3.92811	4.17583	1.99779	2.13645	2.48208	8.72955	9.06504	9.02487	1.50329	2.5819	1.49111
transcript_32985	I	1.77983	2.42256	2.52424	1.24138	2.14504	0.70436	3.88009	4.23307	4.09598	4.39954	4.05104	4.05464	8.8294	8.96614	9.06664	3.87833	3.87628	2.41539
transcript_32986	I	3.23642	3.32883	2.99295	2.50599	2.59691	2.45268	3.77617	3.46759	3.55534	3.94005	4.08368	4.25024	5.6933	5.78408	5.82832	4.01611	3.92108	3.96379
transcript_32990	I	0.0299183	0	0	0.296048	0.121244	0.176866	1.6722	1.21922	1.25579	0	0	0.0535095	6.47607	6.58535	6.64033	0.0352078	0.204451	0.0707711
transcript_33009	I	3.25257	3.4688	3.31909	3.19492	3.03341	3.08141	3.86822	3.2484	3.27211	2.86881	2.82039	2.61111	6.25524	6.55175	6.25205	0.194251	0.068664	0.199011
transcript_33043	I	1.58808e-10	1.044e-12	2.75372e-08	0.252386	1.01713	0.406389	5.9259	5.80708	5.89464	9.45512	9.5312	9.45699	7.4147	7.69109	7.57842	5.17566	4.99986	4.97121
transcript_33061	I	3.05498	3.07262	2.90125	2.77301	2.5382	2.66708	4.00844	3.81297	3.96862	4.98192	5.0449	4.97319	8.88298	8.90849	8.95437	4.19407	4.3154	4.30111
transcript_33076	I	0.103312	0.00111854	0.00147056	0.0751533	0.112135	7.38406e-10	4.04597	2.1447	2.23081	0.210044	1.00212	0.285174	5.87069	7.1604	6.6282	0.576462	0.236858	0.832576
transcript_33108	I	0.0271659	0.0340761	0.132261	0.0263303	0.164444	0.115542	0.0711731	0.0212413	0.0958669	0.770235	1.24407	1.32294	7.30259	7.21126	7.14868	1.51133	2.11582	2.86451
transcript_33136	I	2.2706	2.43177	3.5629	2.79565	3.19335	2.8171	4.05178	3.97698	3.41919	5.20745	5.46652	5.44221	6.10907	6.2077	5.74627	4.30697	5.01317	4.47397
transcript_33146	I	0.0102623	0.02691	0.73091	2.35489	2.09985	2.39895	2.74643	2.48449	3.64251	3.98562	3.72716	3.65737	4.21253	4.38445	4.27025	2.91931	2.94805	2.47339
transcript_33152	I	0.28347	0.245514	0.10909	0.834221	3.37316e-05	0.899977	3.48655	2.29784	2.92382	2.46722	3.94241	3.09534	9.16439	8.956	8.95743	3.63011	2.68812	3.34948
transcript_33154	I	0.305379	0.367226	0.138219	2.19984	1.968	1.96545	7.1022	6.97804	7.07003	3.69066	3.75847	3.69226	10.662	10.784	10.793	5.5764	5.60129	5.47396
transcript_33172	I	0.139629	0.000948169	0.152218	1.04583	1.87132e-08	0.0107016	3.45212e-05	0.425128	0.303809	4.87525e-06	0.913778	7.36051e-06	4.81943	5.17083	4.89083	2.66094	3.39229	3.3323
transcript_33194	I	3.34763	2.89266	3.06604	1.64864	2.09932	1.58339	3.09885	3.44634	3.17575	2.91001	2.94562	2.74721	7.65741	7.70082	7.8336	4.86154	4.98131	4.9739
transcript_33202	I	3.10133	3.53394	3.60804	3.34013	1.63281	1.40878	4.82901	5.55343	5.05971	5.26705	4.57167	5.38618	5.24117	5.22402	4.30475	6.27442	5.59904	4.8421
transcript_33208	I	0.487162	0.394886	0.0076209	1.01873	0.895105	1.32276	6.65442	6.43903	6.70195	1.4749	0.853949	0.776074	11.0177	10.8146	11.1733	3.99056	3.78983	2.71639
transcript_33214	I	0	0	0	0.209692	0.0783279	0.0251908	0.883872	0.988835	0.275688	0	0.0219195	0	5.02779	5.23928	5.23701	0.884901	0.98922	1.11502
transcript_33238	I	1.95491	1.75597	2.09884	1.68502	1.68542	1.71103	3.955	4.15826	4.06229	5.24278	5.2597	5.25758	7.14055	7.18383	7.20268	3.42005	3.47891	3.33089
transcript_33271	I	0.00790926	0.20634	0.0421315	0.0556148	2.63245e-08	0.611937	0.842075	1.11155	0.703403	3.06993	2.86655	2.36285	2.1423	2.44433	2.00155	1.54137	2.15713	1.10272
transcript_33272	I	3.36293	3.48024	3.84157	3.47218	3.54627	3.61893	3.25982	3.55379	3.40448	4.26036	3.82254	3.98922	6.24084	6.32225	6.2864	3.77377	3.86078	3.68489
transcript_33291	I	1.30141	1.95546	1.52676	1.24641	0.60108	1.7683	0.763686	0.391617	1.64815	0.128339	0.0354674	6.12997e-05	0.978777	3.32635	2.7448	1.76086e-06	6.97706e-11	0.000368162
transcript_33316	I	3.05226	2.97069	2.78505	2.87661	3.13646	3.1615	4.75889	4.72489	4.78121	6.39177	6.27903	6.29148	6.60207	6.61292	6.54307	5.77874	5.84899	5.77841
transcript_33322	I	3.50271	3.33056	3.41094	3.27957	3.43524	3.30845	3.38875	3.45217	3.37751	3.01778	3.11161	2.91276	6.12124	6.36052	6.30664	3.07602	3.21487	3.0066
transcript_33334	I	3.99347	4.09772	4.00396	4.08193	4.1606	4.04671	4.03352	4.00817	4.09019	4.08715	4.05442	3.8832	7.19238	7.38875	7.41215	4.07891	4.19954	4.16763
transcript_33347	I	0.595513	0.0276201	0.673868	1.08475	1.07095	0.824134	3.71478	3.86153	4.01456	5.24293	5.00701	5.06482	7.13904	7.49681	7.45371	4.113	4.01042	3.79671
transcript_33357	I	0.282457	0.00649914	0.00046547	6.20529e-11	0.168549	0.925826	3.95462	3.83761	3.35349	0.0718637	1.19248	0.882797	6.12937	6.29366	6.28682	2.0483	0.251628	2.39206
transcript_33390	I	2.99065	2.56753	3.06389	2.86234	2.63541	2.8262	3.49246	3.6467	3.49331	3.30344	3.25149	3.3551	6.03877	6.24812	6.18143	3.3393	3.27867	3.4359
transcript_33391	I	0.0656485	0	0	0.0330645	0	0.243289	1.30454	0.971044	1.15854	0	0	0.030255	5.84396	6.0122	5.97296	1.54581	1.12853	1.50448
transcript_33395	I	3.58358	3.36695	4.04628	3.32795	2.75722	2.66324	5.8655	5.32807	5.48866	6.0977	4.87634	5.52386	4.75389	5.23077	5.42325	5.22534	6.04599	5.73439
transcript_33407	I	0.479874	0.518939	0.000480697	1.22504	0.428544	0.76615	1.05499	1.71453	1.47085	1.30806	0.941076	0.367536	5.58366	5.84432	6.24275	0.098098	2.05481	2.7098
transcript_33410	I	0	0	0	0	0.118325	0.0545376	1.37653	1.36702	1.69138	0.0726028	0.0717684	0	5.40341	5.68133	5.68581	1.11007	0.506475	1.19641
transcript_33412	I	0.343918	0.275231	0.215443	0.219986	0.155951	0.779917	4.88817	4.87014	4.781	5.10247	5.03833	5.10526	4.84476	4.9367	5.09279	2.9904	2.9974	3.10036
transcript_33417	I	2.4639	2.24028	1.89532	3.53651	3.90828	3.70158	4.30883	4.15061	4.02507	4.40858	4.45015	4.19994	9.4671	9.54957	9.54156	5.68922	5.4877	5.51183
transcript_33421	I	2.02945	1.65467	1.79821	2.52925	2.41868	2.60211	5.66414	5.67927	5.63268	4.60377	4.55551	4.569	5.74219	5.74466	5.66365	2.68822	2.98811	2.93311
transcript_33438	I	1.52105	1.58907	2.08632	1.72097	1.1831	1.28092	4.59018	4.83011	4.60429	4.10039	3.87138	3.72634	3.51676	4.08725	4.12932	3.61295	3.32778	3.35203
transcript_33441	I	0.904944	0.161212	0.471316	0.000283545	0.206061	0.182958	0.850131	0.877969	0.422249	0.000125223	0.0307189	0.118799	4.7596	4.83851	4.85369	1.54842	1.94798	1.56267
transcript_33446	I	0.347461	0.676948	0.138581	0.987082	0.684018	0.440702	3.63977	4.32301	3.79332	1.08402	0.675471	1.14703	9.02507	9.1565	9.1104	2.03259	2.11865	2.06524
transcript_33509	I	0.08893	0.0427619	0.00658394	0.0245163	0.106488	0.0011292	0.0226207	0.0117448	0.00792086	0.048218	1.81525e-08	0.0251379	4.30285	2.22961	5.34696	0.0142112	0.229329	0.818542
transcript_33514	I	2.32385	3.17439	2.60965	3.54585	4.05925	3.34789	2.00951	2.63754	1.38481	2.06665	1.70077	1.01625	4.03905	4.67756	3.83875	1.90075	1.36071	0.323094
transcript_33519	I	1.65022	1.16088	0.862867	2.17844	1.7586	2.23481	1.55052	1.56292	1.52659	1.64341	2.2369	1.56828	3.81499	3.94427	4.17567	1.40265	0.999055	1.22106
transcript_33521	I	4.09346	4.15607	3.97006	5.04947	5.09445	5.07105	4.37221	4.11222	4.08958	3.3398	3.55565	3.09613	5.26795	5.65559	5.75149	1.79596	1.84636	0.000562768
transcript_33525	I	9.70087e-05	0.00162452	0.00281798	0.306427	1.84518	4.95405e-10	1.94472	3.63463	4.83901	1.08316	1.30386	0.580203	6.14627	6.96178	6.41748	2.8123	1.89109	2.17154
transcript_33644	I	1.34343	1.52927	1.57132	0.0639575	0.188825	0	3.52525	3.35696	3.46008	0.822601	0.840759	0.602924	2.87406	3.02727	3.08198	0.909777	0.847336	0.997336
transcript_33650	I	2.45136	2.28481	2.26447	2.30082	0.732146	2.20115	5.12203	5.0525	5.02586	1.1108	1.97361	1.30819	6.62653	6.52521	6.63351	5.23063	5.25476	5.46382
transcript_33691	I	4.07971	3.94469	3.74674	3.90571	3.88367	3.84027	4.08045	3.77111	3.90847	3.44249	3.59987	3.59655	7.04756	7.04183	7.0007	3.81753	3.64928	3.87236
transcript_33703	I	2.91458	1.86559	1.90548	3.03849	0.644499	1.51469	2.14181	0.000258953	2.63368	0.0353058	2.07637	1.9383	5.01196	4.50628	5.38449	3.91108	3.96367	4.15652
transcript_33707	I	1.93228	1.62877	2.22543	1.19197	0.231981	1.79019	4.41221	4.81122	4.54344	2.23592	2.20509	2.41807	3.45234	3.66824	3.90508	0.997765	2.1551	3.27635
transcript_33712	I	2.69726	2.29933	0.414827	1.67334	0.341167	1.53596	2.54636	2.24323	3.13935	4.71947	4.40636	4.3712	4.79479	4.82013	5.61917	2.89555	0.946884	1.39316
transcript_33715	I	3.71912	3.41799	3.87353	3.89095	3.92556	3.5677	6.58713	6.56854	6.60942	6.46876	6.33701	6.36079	5.61383	5.74596	5.66801	6.09881	5.83029	5.88622
transcript_3374	I	0.0240905	0.000471848	2.216e-11	0.000747209	0.0506152	0.474886	0.582025	0.0883351	0.163588	2.65265	3.95174	1.16333	3.0941	3.4944	3.31742	0.220203	0.582936	8.23408e-06
transcript_33741	I	4.02305	3.35328	3.94225	3.83691	4.32489	4.00178	4.67642	4.67492	4.59239	5.16996	5.21413	5.46857	6.94808	7.02064	7.07178	3.98394	4.00191	3.92962
transcript_33744	I	2.14717	1.85517	1.87623	1.74892	1.49734	1.58362	2.42887	2.41729	2.3195	0.541376	0.60421	0.798368	5.67133	5.73853	5.70345	2.08363	2.15368	2.03109
transcript_33757	I	0.1132	0.824922	1.4142e-07	1.83855e-09	0.531597	0.552648	1.47939	1.50631	1.27062	0.158631	0.0259067	0.585862	3.87826	3.73812	3.78392	0.836175	1.15917	1.13109
transcript_33765	I	0.22299	0.290634	0.0450801	0.631646	0.973951	1.12223	5.54727	3.79921	4.0821	2.08085	2.54435	4.31547	7.103	7.29535	7.4791	4.84436	4.40068	4.22793
transcript_33809	I	4.40058	3.56548	4.25114	3.93069	4.43385	4.11782	7.90993	7.95266	7.9325	7.55412	7.85876	7.88877	8.24839	8.31306	8.00756	7.38039	7.60552	6.94458
transcript_33815	I	0.13073	1.05425e-12	0.130345	0.641547	0.81172	0.148191	0.810899	0.672463	0.0626107	0.269856	0.00029968	0.0336114	3.21663	3.12859	3.71376	0.0371515	2.77629e-07	1.56943e-05
transcript_33850	I	0.45311	0.45214	0.00047101	0.953717	0.826246	2.37484	1.98247	1.20743	2.92709	1.82022	0.931406	1.17518	9.81479	9.53365	8.97067	3.86155	1.95428	1.50559
transcript_33867	I	2.95638	3.28923	2.63473	2.6198	3.0277	2.905	3.53205	3.71547	3.14277	3.01311	2.67	2.91213	7.50761	7.70837	7.52001	2.96696	2.68734	2.74752
transcript_33882	I	2.37718	3.55433	3.39838	3.42977	3.02161	3.23071	3.25469	3.06099	2.9976	2.63385	3.23799	3.04012	5.66726	5.65256	5.91751	2.54478	2.96898	3.38468
transcript_33893	I	1.78267	2.12182	2.44247	2.23608	1.73872	1.28365	2.66007	2.0401	2.69698	2.38927	1.67071	2.38181	5.81865	6.01392	5.91872	1.8753	2.59053	2.54112
transcript_33902	I	0.630471	0.699537	0.0598132	1.81736	1.15378	1.11927	6.84445	5.39109	6.01394	3.68877	4.28499	3.52434	8.60071	8.50759	9.42139	4.85492	6.07659	5.71585
transcript_33909	I	3.7562	3.77663	4.11309	4.41077	1.6117	4.79254	6.59741	6.70921	6.72433	7.1575	7.34636	7.37867	6.60929	6.64801	6.75835	5.59216	5.67886	6.00739
transcript_33911	I	3.39255	2.5012	3.10628	3.11528	3.49035	3.06492	7.86242	7.90885	8.11703	7.96254	8.01259	7.69944	7.55427	7.82233	7.74464	7.07898	7.07612	7.56605
transcript_33925	I	5.04595	4.44334	4.37855	5.62157	5.87193	5.87174	5.8512	6.3014	5.84602	4.51681	4.44124	3.97204	9.2755	9.52007	9.51439	5.15597	4.50931	4.45276
transcript_33955	I	0	0	0	0	0	0	1.08405	1.20957	1.41906	1.35231	1.05523	1.45063	3.66778	3.74236	3.60325	1.60248	1.64926	1.57281
transcript_33956	I	2.40635	1.96139	0.551493	2.28637	1.94646	2.48333	4.13277	4.16284	4.25995	4.83108	4.96467	4.98037	4.41907	4.83922	4.4933	4.20265	4.2233	3.78431
transcript_33966	I	0.631567	0.93692	0.670127	0.605126	0.541286	0.33621	2.49465	1.41124	2.28196	3.34001	3.82596	2.92309	5.53338	5.53438	4.97302	2.42118	2.97014	2.4561
transcript_33973	I	0.275362	0.380268	1.01718	0.0789459	0.672017	0.027436	5.46763	5.63683	5.32665	4.46074	4.37139	4.45135	5.84042	6.15974	6.00654	3.49763	3.38331	3.15687
transcript_33988	I	1.02747	1.85478	2.16108	0.776592	2.56905	2.38348	1.93903	2.54128	2.21454	3.53115	3.53408	4.01204	3.41575	3.2113	2.61667	2.86762	0.00222323	2.48942
transcript_33998	I	4.58586	4.33533	4.41991	4.3446	4.4397	4.47402	4.79084	4.76028	4.74877	4.62251	4.59968	4.86121	7.74092	7.95059	7.94394	4.36852	4.17708	4.34972
transcript_34019	I	0.0775964	0	0	0.0799118	0	0.155274	0.140879	0.567751	0.141319	3.35975	3.11273	2.97866	5.18515	5.18945	5.18664	2.88667	2.63212	2.67453
transcript_34057	I	0.0419956	0.0344507	0.000409184	0.854078	0.354689	0.238291	0.218011	0.885796	0.423735	1.93281	1.39067	0.440025	6.7856	7.2033	7.1218	1.03534	1.05352	1.26318
transcript_34059	I	0.449711	0.698443	1.54454	0.619585	1.26433	1.37512	4.60165	5.09883	4.89936	2.57275	2.61243	2.31745	8.86036	8.18586	8.17564	2.79683	3.56415	3.61632
transcript_34060	I	0.599639	0.592742	1.072	0.852294	1.25943	0.97678	7.07926	6.98412	7.00876	7.50589	7.50499	7.50901	7.34534	7.41697	7.4661	6.05707	6.02795	5.87416
transcript_34078	I	1.79883	3.62668	1.45482	2.17542	3.34629	3.18736	3.2101	3.42272	3.30779	3.66848	4.20909	1.80549	6.65644	6.65599	6.83	4.11725	2.69361	1.71886
transcript_34094	I	4.75088	5.82506	5.94043	5.16509	4.50946	5.40872	4.54791	5.62077	5.62674	3.38173	2.7175	4.23369	7.48143	7.36545	7.35103	4.38252	2.71524	3.62847
transcript_34096	I	0.80107	0.783978	0.110326	0.466546	0.92013	0.207975	4.33765	3.97126	4.45316	4.12615	3.78734	3.78698	3.32158	3.29637	3.99583	3.2688	3.2146	3.69188
transcript_34100	I	1.51513	0.893165	0.988857	0	0.0793319	0	1.6475	1.72616	1.77316	2.67639	2.57522	2.21052	3.52794	3.83002	3.89459	1.61022	1.62814	1.67666
transcript_34101	I	0.677388	0.977455	0.479695	0.201686	0	0.138898	4.21631	4.14303	4.05698	5.27139	5.15804	5.15127	4.23615	4.44874	4.49062	3.8456	3.58015	3.61382
transcript_34112	I	0.0921032	0.381563	0.205374	0.00169101	2.4488e-06	0.230778	2.65745	1.11796	2.3231	2.67691	2.87774	2.32635	4.60164	4.74634	4.82247	1.55727	1.4725	1.02935
transcript_34128	I	1.25216	1.38304	1.18263	0.155655	0.623059	0.365379	2.81306	2.82744	3.05923	3.62851	3.45328	3.43562	4.85026	5.19263	4.9346	1.78692	1.73351	1.62654
transcript_34142	I	2.6515	1.27827	1.81829	2.32539	1.19646	1.96231	3.04192	3.86931	3.93464	4.19219	4.56783	4.36488	6.71974	6.31438	6.96779	4.49785	4.55681	4.5509
transcript_34150	I	0	0.202448	0	0.140813	0.215654	0.392651	0.187589	0.134016	0	0	0	0	5.63288	5.8003	5.709	4.01413	3.99133	4.004
transcript_34155	I	4.19628	3.94421	4.08498	3.65545	3.90275	3.99691	5.05514	4.88109	4.87893	5.02415	5.03285	4.97499	6.53263	6.76864	6.71589	3.86115	3.80631	3.77409
transcript_34165	I	3.55251	3.25746	3.73682	3.36937	3.43886	3.52487	4.34004	4.46799	4.26974	4.67393	4.65283	4.71586	7.49942	7.54666	7.71005	4.3171	4.64557	4.5705
transcript_34175	I	6.28966	6.35444	6.24791	6.9572	6.77281	6.85737	4.09253	4.14025	4.37672	2.66597	2.68477	1.61208	8.29491	8.41255	8.41706	7.61045	7.55838	7.39579
transcript_34195	I	0.000102406	0.0274813	1.56138e-05	0.0254758	0.00131839	7.19489e-08	0.000246516	0.060081	9.07048e-06	0.0159785	0.0212685	0.000240755	5.88031	5.3469	5.73708	0.015651	0.0577882	0.00394727
transcript_34197	I	3.04914	2.49369	3.41343	2.58369	2.535	2.33437	4.45068	4.51249	4.41366	3.66573	4.06331	4.41006	7.24775	7.32023	7.36502	3.8361	3.38021	3.59598
transcript_34215	I	0.372778	0.0130177	0.00345336	0.335306	0.615361	1.19943	0.00392929	0.00268395	0.223126	0.00062665	0.000393838	0.112281	8.50534	0.00145749	0.00115271	0.00138572	0.000857872	0.000908559
transcript_34227	I	0.00765876	0.293344	0.0613991	1.11853	1.67758	1.89379	3.12766	5.38961	5.26462	2.24218	2.61335	0.0151818	10.889	10.8301	10.6103	5.20289	4.02299	5.17648
transcript_34229	I	4.14316	4.28151	4.20042	4.10439	4.35178	4.25855	4.52838	4.3342	4.54015	2.84073	3.27337	3.21898	7.3653	7.56572	7.61247	2.75922	2.60231	2.54915
transcript_34238	I	2.62033	2.66788	2.61259	1.77343	2.66562	1.87375	3.98736	3.74885	3.30888	4.09536	3.80936	3.37966	5.93117	5.91459	5.8075	1.92002	0.0283616	3.54465
transcript_34240	I	3.22948	3.97421	3.58814	2.62791	2.27515	2.94472	7.78573	7.99078	7.57795	4.21728	4.02658	3.21411	7.9979	7.56956	8.01471	3.1306	2.67475	3.84561
transcript_34242	I	0.021199	1.42252e-08	2.30672e-10	0.0828909	0	1.76188e-14	1.35424	1.93935	0.864006	0.660046	0.465422	1.06675	3.84379	3.92628	3.94588	1.55583	1.54334	1.24388
transcript_34261	I	0.618326	0.0143633	0.0598908	0.780363	1.05042	0.400511	2.408	5.6272	5.13682	4.09493	2.18462	2.67569	7.39547	7.99758	7.69104	3.50915	3.07107	3.2075
transcript_34278	I	5.21242	4.91911	5.16477	4.57374	4.9219	4.96883	5.03762	5.33748	5.3597	3.21498	3.62552	3.36732	6.60875	6.72995	6.87439	3.78386	4.18331	4.2113
transcript_34286	I	0.398226	0.0579034	0.490513	0.824436	1.83427	1.37061	1.68959	3.1061	2.37096	3.24654	3.21447	3.33649	7.07038	7.45482	7.40654	2.76913	3.61379	2.98285
transcript_34293	I	2.88138	2.85253	2.88579	3.36259	3.35491	3.41636	4.45714	4.46759	4.61566	4.45101	4.74753	4.34877	6.57297	6.7567	6.68134	3.34034	3.2205	2.90206
transcript_34295	I	1.95505	0.00014196	0.672257	1.96796e-10	0.0051842	2.01498	4.36396	4.28368	4.1748	1.17076	0.000530767	1.67517e-07	7.71167	5.40184	5.49486	0.102938	2.23223	1.84561e-05
transcript_34299	I	3.77062	4.34442	5.64422	5.46874	4.49052	4.11557	3.56402	4.26015	5.25832	5.60085	6.12685	6.12336	11.4632	5.27817	5.42546	7.02491	6.73533	6.56825
transcript_34318	I	1.30971	1.38949	0.96069	0.964927	1.24788	0.988464	7.243	7.22838	7.26474	8.5163	8.51435	8.54367	6.64877	6.73787	6.66273	6.80838	6.79526	6.66907
transcript_34339	I	3.97526	3.91648	3.76879	3.84852	3.59137	3.39639	4.5502	4.62573	4.55333	3.82487	3.99828	3.46753	9.00133	9.06052	9.05725	3.76102	4.25133	3.62169
transcript_34341	I	2.18683	2.69373	1.8835	3.15131	3.14563	2.67338	1.91631	2.38138	2.28778	0.274573	0.526011	0.341809	10.5601	10.4962	10.5147	1.70787	2.02496	1.38945
transcript_34342	I	3.13155	3.24176	3.15642	3.02948	2.7621	2.8974	3.67514	3.76026	3.60259	4.30336	4.2336	4.36888	6.30496	6.33152	6.37176	4.37759	4.24752	4.28633
transcript_34343	I	5.20099	5.46309	5.5462	4.86356	5.26901	5.27179	6.11445	6.29106	6.29783	7.62893	7.54476	7.60875	8.98049	9.00622	9.03444	5.48596	5.39266	5.40084
transcript_34378	I	0.659249	1.53928	2.07979	1.1818	3.42082	2.21006	0.051673	0.129505	0.553456	0.00209194	0.0207903	0.0156612	7.63614	0.00452656	0.00295314	0.0985276	0.256488	0.00393558
transcript_3438	I	0.0151537	2.3556e-06	9.02355e-07	9.13679e-06	0.0188152	5.24003e-05	0.34955	0.24391	0.14752	2.87638	3.0459	3.05243	2.06726	2.26499	2.80962	0.240011	0.000313643	0.0694625
transcript_34383	I	1.21342	1.61938	1.29041	2.25746	1.49994	1.97579	3.56895	3.59898	3.12134	3.58705	3.32048	3.67103	4.73843	4.97882	5.21573	2.86546	2.93971	3.312
transcript_34386	I	5.79812	5.66128	5.67301	5.6522	5.79748	5.76608	5.86264	5.93809	5.80337	5.41025	5.34911	5.46038	8.87656	9.028	9.05249	5.86311	5.74784	5.60229
transcript_34396	I	4.36747	4.35356	4.28109	4.12528	4.37948	4.1687	4.84231	4.59706	4.5724	1.67133	1.82595	1.62982	6.52691	6.72972	6.72972	6.38877	6.49534	6.44267
transcript_34398	I	0.645734	0.575919	0.389564	0.521293	0.255536	0.0874876	2.24271	1.56956	1.67351	1.10579	1.00323	1.30375	6.65001	6.72153	6.71936	2.80094	2.5212	2.97507
transcript_34413	I	0.474901	0.00524567	0.000113964	1.13572	0.756669	0.974834	0.167642	0.940614	1.43327	9.00604e-05	0.779662	0.737113	4.35482	4.48122	2.35506	1.01016e-05	1.52154	0.790117
transcript_34419	I	2.20204e-05	0.531951	0.00157231	0.0857636	1.06405e-07	0.0285939	4.25168	3.69685	4.16225	3.03953	2.37233	2.65185	4.81187	5.09002	5.03281	0.510796	6.48669e-05	1.46249
transcript_34432	I	3.14445	3.46625	3.78658	3.04595	3.60133	3.60365	2.83716	3.12082	3.21038	1.99298	1.63352	0.895499	5.9657	5.79227	5.85757	2.45712	3.27808	3.0572
transcript_34438	I	2.07594	1.8104	1.63657	1.83065	1.90487	1.98884	2.72735	2.25288	2.33124	1.57401	2.02926	1.59793	6.19407	6.39721	6.38812	2.90366	2.87502	2.78663
transcript_34439	I	4.00537	3.96072	3.89996	4.23013	4.10862	4.08758	4.86767	4.69172	4.79352	5.27616	5.2601	5.24559	7.54541	7.56629	7.6056	4.79068	4.85016	4.7957
transcript_3444	I	0.7263	1.14775	1.31645	1.30394	0.75786	1.00079	1.18426	1.41033	1.33886	0.34592	0.74377	0.206098	3.7181	4.04251	4.23014	1.24093	1.41607	0.550114
transcript_34454	I	1.60216	1.38983	1.34067	1.30099	0.78447	0.90054	1.80147	1.8552	1.95725	1.18055	0.641543	0.888538	5.72549	5.88644	5.82535	3.07219	2.64251	2.60067
transcript_34456	I	0.913282	0.00586013	0.000430776	0.772526	0.680263	0.235891	0.281321	1.33479	1.0927	2.45575	2.32425	2.55539	10.1673	10.1319	10.1126	3.56162	3.49546	3.40923
transcript_34481	I	0.28378	0.301732	0.000464832	1.03015	0.392465	0.523754	0.886379	1.41408	1.46434	0.964305	0.969668	0.310753	7.70342	8.03756	8.43792	0.0927806	2.18024	2.90524
transcript_34486	I	0.022594	6.17029e-05	1.47541e-10	1.32104	0.0452301	0.0267816	0.794968	1.13613	0.750262	0.28893	0.0249867	6.42126e-06	3.37203	2.62653	3.97563	0.996498	0.200939	0.861053
transcript_34492	I	2.90206	2.45653	2.81282	3.07891	3.34559	3.2231	2.51784	2.76105	1.93644	0.936904	1.2137	1.17988	6.05247	6.22403	6.18553	2.80301	2.77095	3.00521
transcript_34493	I	0.989519	3.6807	3.80128	4.73064	4.36735	2.73107	3.85265	1.62077	4.56253	1.50427	2.48706	2.46174	8.32273	7.76944	7.54543	1.39969	1.38296	2.68085
transcript_34509	I	0.0619588	1.14747e-12	9.67131e-05	0.22296	1.44659e-05	1.51499e-07	0.492549	0.582539	0.174552	1.25072	1.92036	1.24024	3.2128	2.6997	3.32331	0.00023021	1.08633	0.609191
transcript_34513	I	0.194949	0.00485212	0.841277	1.00291	0.617956	6.40053e-10	4.32422e-06	2.8246e-08	0.481209	0.0354064	0.249009	1.38596e-09	3.79817	3.44025	1.42819	1.99734	2.26291	3.11646
transcript_34520	I	0.668028	1.15754	0.996576	0.868424	1.38372	1.13679	2.83042	3.1488	3.4109	1.50237	0.585514	0.87601	5.62067	5.74084	5.73659	2.13818	1.66819	2.14829
transcript_34540	I	1.33751	1.87365	1.94796	2.13103	2.08191	2.32904	4.24204	4.30189	4.22494	3.33166	3.58952	3.24899	4.04105	4.18238	4.31982	3.72002	3.76002	3.66229
transcript_34542	I	0.622695	1.22066	0.465861	0.512823	0.387146	0.213833	2.08134	0.995208	2.13186	3.33444	3.24086	2.69615	5.65141	5.40235	5.67871	3.06734	2.21727	1.54352
transcript_34549	I	2.7376	2.86072	2.6981	2.62666	2.80066	2.42788	3.90417	3.65564	3.76845	4.18734	4.30726	4.14403	5.67532	5.95296	5.82158	3.10557	3.2098	2.59849
transcript_34557	I	0.222281	0.0767856	0.0776738	0.35596	0.304134	0.421051	3.4634	3.30429	3.24379	2.20921	2.19205	2.26681	7.91642	8.11668	8.12756	3.5067	3.5298	3.6759
transcript_34566	I	2.02939	0.949241	1.1409	0.338919	1.19031	1.53758	4.30321	3.70228	4.23713	0.8748	1.39365	1.19383	5.85965	5.98391	6.30363	4.59303	4.60521	4.20056
transcript_34586	I	2.25886	0.00540264	0.00431109	0.00693581	0.0792055	3.30224	5.31691	5.43456	5.24993	3.58252	4.30431	4.27093	9.72138	9.11771	9.0334	4.57922	5.3368	3.80314
transcript_34595	I	5.05305	5.10232	5.07059	4.8991	4.94787	4.94659	5.79778	5.83146	5.78676	5.31318	5.26395	5.2225	8.88917	8.97926	8.99158	5.97487	6.04566	6.06789
transcript_34599	I	4.67171	4.67828	4.39246	4.72756	4.70534	4.50061	4.54608	4.48628	4.47288	2.20097	2.70659	2.56537	7.0331	7.22483	7.25753	4.95399	4.94855	5.02235
transcript_34601	I	3.57069	3.77618	3.3856	3.68084	3.90632	3.69622	2.916	3.27173	3.02559	2.17991	2.01906	1.82007	5.8041	6.15007	6.0846	3.06962	2.89217	2.90116
transcript_34613	I	0.0159329	0.000139566	1.39782e-08	0.000632492	0.428707	0.0724994	1.35042	0.361048	1.19643	0.290848	0.0772447	2.50264e-05	3.17667	1.23006	3.58788	1.73891	1.4854	2.1383
transcript_34630	I	0	0.0380616	0	0.198371	0.177374	0.176006	3.53687	3.72776	2.84292	1.2396	1.42029	2.16944	6.34849	5.97108	6.33101	3.50712	2.59386	2.23033
transcript_34638	I	0.0781242	0.283995	0.152031	0.880582	1.36645	0.931027	1.90629	1.9719	1.55021	0.346085	0.435096	0.385712	9.87736	9.88138	9.92476	0.179405	0.491084	0.491794
transcript_34639	I	2.45585	3.67497	2.65151	2.85294	1.70756	3.16408	2.07451	2.38978	2.49071	3.01963	3.34496	1.59257	5.14584	5.01683	4.92897	2.95024e-05	0.72047	1.02789
transcript_34645	I	0.194312	0.00351954	0.0512032	0.706752	0.809339	0.133163	3.24159	4.73954	4.66198	2.5006	2.95659	2.80189	8.42645	8.7474	8.76772	3.25584	3.17121	2.462
transcript_34652	I	3.26904	3.13215	3.48225	3.72789	3.51174	3.55662	3.97348	3.95772	4.05838	4.23114	4.2619	4.01424	6.95945	7.16305	7.14264	3.43891	3.6418	3.58545
transcript_34659	I	1.90016	0.0358285	1.5104	1.15273	0.988457	0.320688	0.000414769	1.03171	2.07998	0.166538	0.788977	0.999846	5.576	3.84333	4.49982	1.76013	2.46669	1.94936
transcript_34681	I	0.271803	0.239912	0.107418	0.289815	1.88978	0.0691406	3.99414	4.29961	4.33005	5.22908	4.8408	4.96808	8.164	8.53661	8.48786	3.12558	3.12511	3.08395
transcript_34684	I	0.402587	0.461496	0.471671	0	0.182814	0.175432	2.7829	2.68812	2.73987	0.169845	0.423103	0.551418	4.97761	5.24444	5.10006	3.41278	3.64706	3.62033
transcript_34722	I	5.53547	5.2121	4.15914	4.24902	3.99354	6.38347	4.57569	4.01346	4.39713	3.53023	4.23592	3.80486	5.989	5.94266	6.11219	1.76548	3.35886	2.93433
transcript_34726	I	0.173858	0.162066	0.000447554	1.38859	2.35278	1.96687	2.05249	1.80607	1.51954	1.49857	2.25014	3.18091	11.1378	11.144	11.1905	4.11893	2.18664	4.13704
transcript_34731	I	0.0366685	3.74122	2.4376	4.24352	0.944111	3.64095	4.08617	6.54944	6.30186	1.54846	4.5078	3.96844	8.25063	8.37192	5.43548	1.53261	7.10068	7.34411
transcript_34732	I	5.03101	4.98339	4.78702	3.15842	2.4809	2.89691	4.53033	4.42221	4.54289	1.90648	2.14276	2.18311	6.63758	6.93664	6.87356	6.54984	6.35825	6.33275
transcript_34736	I	2.82552	2.67948	2.83757	2.41283	2.02235	2.28526	3.31374	3.33508	3.2338	2.32221	2.48524	2.61445	6.31923	6.51991	6.55167	3.44367	3.63597	3.59987
transcript_34739	I	0.756232	1.36553	0.499848	1.20598	1.42925	1.08424	4.39644	4.05263	4.08237	2.0829	2.30389	2.77159	2.49143	7.67288	7.6203	3.13848	1.86044	1.59463e-08
transcript_34742	I	4.77225	4.75277	4.59093	4.57109	4.62808	4.53017	5.90811	5.82337	5.83786	4.91617	4.95326	4.99893	8.27077	8.22271	8.29833	6.03457	6.18841	6.21862
transcript_34743	I	0.241201	1.94169	1.99932	0.873495	1.90341	0.429993	3.34625	2.15683	2.13635	1.38648	0.970694	1.66339	5.085	5.96136	4.09032	2.32013	1.90595	1.86171
transcript_34750	I	3.51032	3.10092	3.07084	2.9461	3.11572	2.93257	4.93307	5.00097	5.08466	5.90737	5.79349	5.8905	5.46419	5.4606	5.75854	3.62807	3.91316	3.79715
transcript_34780	I	4.46583	4.48188	4.14654	4.60784	4.63015	4.55442	4.91952	5.03142	4.93524	4.44503	4.64263	4.42353	8.93466	9.09674	9.08875	4.76794	4.77324	4.85263
transcript_34793	I	0	0	0	0.107644	0.111917	0	0.707721	0.449178	0.573801	0.207825	0.361469	0.283316	4.2837	4.39246	4.44208	2.15996	2.00541	2.23984
transcript_34799	I	2.82813	2.98518	3.05766	3.22957	3.2419	2.62465	4.68113	4.82798	4.1988	4.82186	4.26959	5.05376	7.5178	6.93092	7.10466	4.72066	4.24029	4.7361
transcript_34809	I	1.81453	1.64697	1.9135	0.0867474	0.0547641	1.2164	4.07262	3.96449	4.43642	4.95773	5.00203	4.94786	7.27506	7.45923	7.54554	4.1578	3.26454	3.94175
transcript_34811	I	0.676529	0.657634	0.567033	0.240005	1.06818	0.484735	5.45047	4.88253	5.95192	6.22937	6.2015	6.36629	7.49867	7.80559	7.87094	6.35504	5.81769	6.18367
transcript_34824	I	1.37112	2.2042	2.42866	1.42349	1.96316	1.56002	4.27526	4.30266	3.61339	5.62273	5.32435	5.54642	8.30263	8.26144	8.2523	4.43877	4.87346	4.65972
transcript_34826	I	2.7594	4.00279	5.78857	4.75663	3.70803	5.54693	4.61008	6.26396	4.17056	4.56488	6.31524	4.25429	6.48313	6.52734	6.61966	3.39658	3.63239	3.45009
transcript_34844	I	0.83989	1.03598	1.05875	0.481296	0.903161	0.773511	6.04084	6.14753	6.0188	4.71599	4.57511	4.46763	8.71045	8.73314	8.74875	4.90922	4.8171	5.70118
transcript_34846	I	0.295664	0.221276	0.293828	0.432141	0	0.0820004	2.92902	3.06452	2.87069	0.0791009	0	0	6.7483	6.77043	6.7863	2.63608	2.29716	2.51574
transcript_34861	I	0	3.39693e-09	4.99244e-07	1.09677e-10	2.49509e-10	0	1.31565	0.675638	0.631952	2.1334e-09	1.13632	2.36551e-10	4.90567	4.74833	4.77176	1.05466	0.972618	0.909428
transcript_34864	I	3.21841	3.29956	3.25588	2.37246	2.03202	2.57664	6.84757	6.79041	6.80361	6.34674	6.36583	6.34409	6.10885	6.23562	6.27216	5.79712	5.81984	5.95782
transcript_34867	I	3.18539	3.1019	3.04887	2.00773	2.08296	1.85317	6.52729	6.46574	6.60042	7.65021	7.6581	7.6884	5.74069	5.94978	6.0526	5.50943	5.50094	5.40236
transcript_34871	I	1.96043	2.53971	0.016436	0.414927	2.14949	1.90317	4.08951	2.72718	4.25864	3.76843	3.86273	4.02123	7.05704	7.05407	7.24307	3.21031	3.01057	2.37209
transcript_34873	I	3.60269	3.50488	3.78526	2.3381	3.04295	2.78011	3.42348	3.54646	3.49486	5.23911	5.18824	5.4229	5.35164	5.06945	5.1801	2.15235	1.33422	2.22697
transcript_3489	I	0.830524	1.05655	1.78135	1.52199	1.19455	1.37748	2.38092	2.4328	3.73817	1.64043	2.61272	1.62141	5.83927	5.81753	5.48411	3.64001	3.32687	3.32957
transcript_34901	I	1.40151	6.96673e-05	0.731345	0.0576182	0.729268	0.791391	1.34402	2.7204	2.62672	1.40143	1.93613	1.9946	4.34844	4.465	4.2668	1.6089	1.36214	0.688339
transcript_34905	I	1.02738e-07	0.00386626	0.00382128	0.694337	1.49258	4.49258e-10	1.26909	3.06959	2.49196	0.992266	1.88602	0.550603	7.3733	8.10491	7.86273	3.31754	1.981	1.99697
transcript_34906	I	0.582672	0.00041229	2.23395e-09	2.80591e-06	1.17639e-07	0.0286384	5.79428	5.83198	5.8146	4.49264	4.71192	4.40497	6.45928	6.52341	6.63716	0.00121389	3.90592e-09	0.000323636
transcript_34912	I	3.31561	3.40018	3.31926	3.40152	3.54342	3.31001	5.1904	5.14681	5.09925	5.62007	5.5664	5.62719	6.13453	6.26592	6.22658	4.23454	4.23481	4.26313
transcript_34956	I	1.32437	0.589591	1.56594	1.42549	0.496748	2.4043	4.18732	4.06675	3.46934	4.72638	4.82127	4.61428	7.37617	7.56019	7.4618	2.23297	3.83223	3.07521
transcript_34959	I	0.470896	0.443188	0.000468985	1.27842	1.2431	1.89019	2.41975	1.49459	1.11039	2.29683	1.74695	1.99273	10.4634	10.6179	11.0393	0.0558705	3.06113	2.00217
transcript_34969	I	0.664431	0.717216	0.435369	2.19894	1.94538	2.51951	5.1931	5.34441	4.86552	5.6914	5.10864	4.34946	7.90937	7.92556	7.74907	4.65241	4.65955	4.29593
transcript_34978	I	4.45678	4.23834	4.45207	4.56169	4.49181	4.41533	4.30854	4.5204	4.34473	3.7339	4.03256	3.94995	6.87118	7.09726	7.07747	4.08406	3.91964	3.99266
transcript_34979	I	4.63817	3.88551	3.90811	4.61023	4.13607	4.54221	4.30238	3.75926	4.23536	2.01686	2.44161	1.85309	7.01426	7.20621	7.26007	4.21103	4.16112	3.87584
transcript_34994	I	0.00590236	0.101696	4.4848e-15	0.0112308	1.02506e-10	0.379497	3.78271	0.00139802	1.98371	0.0294115	1.96084	0.0161751	4.68786	4.96801	5.21102	3.23735e-06	3.48699	1.62237
transcript_35028	I	1.15023	1.82248	5.24728e-08	2.54877	2.67448	2.46127	2.54015	3.5544	1.86259	3.7282	2.75705	0.123379	6.20891	6.71988	6.62589	2.43536	2.52966	3.30664
transcript_35061	I	2.52303	2.46153	2.45935	2.29751	2.4111	2.28887	2.57892	2.24159	2.19701	1.73881	1.76544	1.82755	5.49993	5.52331	5.44672	2.36047	2.38499	2.53129
transcript_35066	I	3.46338	2.38648	3.10602	1.72654	3.16197	2.02989	5.6094	5.43424	5.42491	6.24646	6.13213	6.26047	5.89489	6.26364	6.251	3.67257	3.44525	2.95872
transcript_35074	I	1.51056	0.627338	0.638053	0.289714	1.39442	0.503123	2.70459	2.44875	2.54611	2.65455	4.5585	3.71896	5.56565	6.07722	5.06206	2.86521	1.93324	3.41332
transcript_35093	I	1.37562	1.38605	0.974411	0.442734	0.101322	2.14998e-07	2.12654	2.152	1.54343	1.09497	1.10635	1.0669	6.11432	6.38766	6.34716	2.84718	2.31085	3.11698
transcript_35108	I	1.93068	1.75695	1.59372	1.65495	0.926699	1.19387	3.43157	3.74214	3.41161	1.55459	1.38883	1.17704	4.50777	4.60188	4.63183	2.48931	2.59998	2.64304
transcript_35110	I	1.008	0.888094	0.767142	0.276396	0.0197496	0.629296	5.12155	5.30649	4.89208	6.41829	6.77462	6.52153	7.8585	8.53507	7.86676	5.37579	5.38427	5.3092
transcript_35128	I	5.21374	4.49565	5.14104	4.87123	4.78121	4.73055	4.61603	4.95319	4.71276	4.63978	4.77616	4.93638	7.56218	7.76529	7.63088	4.55702	4.64248	4.3528
transcript_35147	I	1.76929e-08	5.94435e-09	1.60171e-15	3.09563e-06	0.0169045	3.54834e-05	4.56867	5.22835	5.11044	2.46213	2.78753	2.78583	5.72603	5.80219	5.98712	3.93134	3.35246	3.6353
transcript_35164	I	0.0707125	0.0763427	0.0280369	0.202653	0.191992	0.0613464	3.01555	3.21306	3.25703	2.95124	3.80282	3.21805	6.71995	6.137	6.48009	1.82096	2.86137	1.35361
transcript_35172	I	3.71019	3.62949	3.49008	3.63893	3.40055	3.61795	3.97076	4.07863	3.68766	4.65854	4.53871	4.43894	7.44484	7.53857	7.49563	4.25614	3.96986	4.234
transcript_35193	I	2.22097	3.00895	2.6965	2.46508	2.78945	2.27692	5.60913	5.57844	5.60674	6.55332	6.4427	6.51824	6.57863	6.73158	6.74662	5.10731	5.19903	5.2093
transcript_35223	I	2.90114	1.29131	1.77928	1.15339	2.02079	2.41089	2.33221	2.00455	1.68499	1.229	2.25216	0.913312	5.75109	5.88957	4.86777	2.78235	5.9253e-09	2.11848
transcript_35225	I	0	0.0402303	0	0.255881	0.2253	0.213731	2.62378	2.06814	3.51091	2.39818	2.43201	1.19007	5.80964	6.4142	6.03997	0.875545	2.29106	3.23678
transcript_35249	I	1.12145	1.47749	1.89246	1.23889	0.172418	1.11646	0.915511	0.189351	0.0711704	1.21123	0.732756	0.0125453	3.73306	4.9485	5.18905	1.80749	1.7287	1.18824
transcript_35263	I	0.241862	0.147451	0	0.607589	2.03131	0.682242	2.94178	2.04376	2.47604	1.54883	1.79798	1.08885	3.92972	5.54946	5.11238	1.62338	2.63002	1.49292
transcript_35301	I	2.90351	2.65228	2.70586	2.4543	2.75293	2.79295	3.51336	3.56942	3.59992	1.96848	1.83739	2.28899	6.48287	6.71061	6.68886	3.66693	3.84842	3.87915
transcript_35314	I	0.00456922	0.00276307	0.0660792	0.451629	0.965404	0.160725	0.0148453	2.48943	2.64026	0.900544	0.526593	0.000377317	7.78819	7.7561	7.09889	0.624569	1.54934	0.649247
transcript_35320	I	0.0322845	2.67356e-08	3.09148e-09	0.298255	1.02517	0.303161	0.830796	0.0924196	0.324203	0.183318	0.38347	0.400641	6.09704	4.90554	5.04954	1.90831	1.30631	0.222501
transcript_35321	I	0.912111	0.967449	1.10163	2.62754	3.05012	2.86126	3.87255	4.02191	3.90043	3.24541	3.92081	3.24071	5.16057	5.07428	4.7581	1.89606	1.9181	3.16694
transcript_35323	I	0.0377832	0.625041	0.0130664	1.46431	1.679	1.08308	4.1386	4.44122	4.29803	3.30567	3.78283	2.96491	6.40096	5.97734	6.10472	4.76432	3.5987	3.79816
transcript_35324	I	1.40236	1.37076	0.761953	1.13938	1.50407	1.28256	2.36008	2.43954	2.71427	5.03873	4.75652	5.12625	5.95725	6.04818	6.08226	1.46184	2.02986	1.69954
transcript_35344	I	5.58143	5.36631	5.41454	4.40989	4.5019	4.47339	7.14905	7.10194	7.1571	5.94662	6.03036	6.02592	8.05633	8.07245	8.14143	4.45937	4.63193	4.57879
transcript_35348	I	1.12031	0.962976	0.508877	2.11524	1.70152	2.39108	9.32101	9.29586	9.32305	5.53431	5.40674	5.88268	11.8449	11.8972	11.8563	0.227894	2.26362	2.23009
transcript_35349	I	1.12608	0.559391	0.80188	0.283198	0.00389063	0.462032	5.1495	5.35326	4.60051	6.42513	6.14081	6.26143	7.22564	6.17495	7.60184	4.1969	5.06768	4.47643
transcript_35362	I	5.94201	5.85868	6.01766	5.75187	5.81762	5.71455	5.52886	5.41749	5.51471	3.20971	3.34928	3.18583	6.46433	6.47926	6.58375	6.07164	6.03716	6.03874
transcript_35367	I	1.06498	0.78088	1.10711	1.30639	1.21455	1.70844	1.72336	0.03515	0.256667	0.286826	3.20343e-16	0.357676	8.07017	8.74856	8.77116	0.000882695	0.318073	1.6836
transcript_35385	I	1.95957	0.524557	0.952894	1.53217	0.1414	1.35699	3.69192	3.3126	3.39618	4.51037	2.31277	4.28269	8.12244	8.22261	8.09303	3.06476	1.81333	3.77399
transcript_35390	I	0.628973	0.951088	0.232547	0.275063	0.410205	0.00350323	1.2989	3.53194	3.86843	4.96537	1.31505	2.66922	5.78016	6.02819	7.36236	1.08803	1.82345	2.92549
transcript_35396	I	0.250819	0.119925	0.211651	0.334736	0.684066	1.11576	3.94577	3.35994	3.01087	2.09672	2.89436	2.96377	5.43992	4.95726	5.054	3.91679	2.9879	1.86699
transcript_3540	I	1.09711	0.91589	0.0872646	0.72995	0.667529	1.09839	1.0038	0.48734	1.11307	0.0242683	0.71228	0.764118	3.32576	3.98596	4.03846	0.0307091	0.0980396	0.380882
transcript_35419	I	4.20544	2.45844	5.05769	5.30153	5.31649	5.08235	5.14641	5.17122	4.53744	2.61639	3.16896	3.26645	5.76007	5.72463	5.79636	5.87834	5.64313	4.82385
transcript_35427	I	0.319258	1.87423e-08	2.46684e-09	0.173622	0.32088	0.059112	4.03945	4.51167	4.2889	3.36726	3.69186	3.38226	7.90507	7.94636	7.92544	3.31841	2.73303	3.33524
transcript_35437	I	3.98102	3.94768	3.92001	4.66954	4.49046	4.49525	6.75546	6.69544	6.74554	6.84469	6.87058	6.91566	7.20075	7.25075	7.22404	5.15921	5.22374	5.17597
transcript_35468	I	0.725457	0.894084	0.0562137	1.70328	0.878561	1.42316	6.81413	6.65436	6.49358	4.98066	5.35171	5.22181	9.35666	9.83193	9.48958	6.10713	4.14004	6.2085
transcript_35473	I	4.23338	3.68819	4.59891	3.76269	4.71932	4.28899	4.68108	5.04834	4.50933	3.20304	2.86361	1.78813	8.18852	8.67514	8.62028	5.5197	5.58078	5.15013
transcript_35475	I	0.555132	1.21942	0.911999	0.615179	0.636396	0.727814	4.79953	4.84508	4.97986	6.98278	7.01021	7.11808	7.97661	7.99674	7.98811	5.22966	5.25011	5.3126
transcript_35476	I	4.02847	3.98708	3.94912	4.12762	3.99314	4.0946	5.1081	4.97851	5.01962	5.1678	5.12718	5.11745	8.83527	8.94059	8.95132	5.15708	4.78888	5.02692
transcript_35494	I	3.45057	3.97519	3.47709	3.80146	3.89804	3.52978	4.64807	4.40466	4.20837	5.02399	5.07337	5.25227	6.98415	7.40233	7.32469	5.07504	4.72914	4.54977
transcript_35527	I	0.180484	0.0683424	0.0868807	0.133347	0.272401	0.124833	2.51829	2.32896	2.36363	1.80881	1.06348	2.36418	4.26323	3.9573	3.97097	0.834059	1.09309	0.690764
transcript_35533	I	0.0996606	0.00599086	0.149079	0.123914	0.00374454	0.000615026	1.18902	0.904464	0.440154	0.624995	8.77596e-07	3.30135e-07	0.696014	3.2736	3.25288	1.4319e-08	0	0.00266766
transcript_35542	I	2.35502	2.93312	2.56646	2.01272	3.14518	1.55654e-06	5.07391	4.86957	4.86921	8.2852	8.21119	8.18612	6.22011	6.42657	6.31885	0.104053	4.73023	4.20089
transcript_35555	I	4.42428	4.25677	4.28541	4.02202	4.2655	4.32835	5.30799	5.2807	5.17235	5.83508	5.70909	5.87162	7.34385	7.44032	7.42554	5.82055	5.96363	5.87808
transcript_35559	I	4.96265	4.77097	4.64041	4.94678	5.22448	5.15004	5.16154	4.78705	5.08552	3.33105	3.66366	3.49372	6.90315	7.00123	6.97064	4.95089	5.34427	5.00644
transcript_35562	I	3.25612	2.78309	3.69192	3.48835	2.69216	2.92531	4.46494	3.68514	3.76157	1.74681	1.97349	2.81771	5.18165	5.17194	5.64915	3.81892	4.11877	4.09061
transcript_35579	I	0.185811	0.280209	0.0408936	0	0.0258141	0	0.820563	0.411838	0.621456	1.68213e-09	0.387453	0.324842	2.84666	3.15764	2.82147	1.62438	0.540169	2.06046
transcript_35584	I	3.6337	4.27978	3.92769	4.15875	3.87751	4.46566	5.22039	4.72474	5.23489	5.80622	5.77442	5.59968	7.6656	7.73507	7.84791	4.62321	4.89427	4.974
transcript_35613	I	2.27102	1.71544	1.86902	3.33452	1.5017	0.938919	4.17137	4.52172	4.24295	5.65623	1.91805	4.37711	7.94702	7.59132	7.95612	3.48535	4.66025	3.69964
transcript_35644	I	0.318062	0.316601	0.000466578	1.34374	0.139602	0.820223	0.673546	0.712321	2.19413	1.38391	2.07047	0.257214	9.32755	10.0356	9.34083	0.0750491	3.51299	0.798116
transcript_35653	I	1.23273	1.25554	1.52704	3.49465	3.33075	3.56005	5.12761	5.06032	5.05558	4.42607	4.05664	4.143	5.28471	5.44198	5.56306	2.63036	2.59127	0.182744
transcript_35668	I	0.00515916	0.876727	1.0797	0.0295778	0	0.0153396	5.89364	6.12358	5.98595	3.52745	3.50468	3.12944	4.55417	4.16324	4.27964	4.41853	3.9313	4.52608
transcript_35673	I	0.00456704	0	0.612157	0.61571	0.395072	0.685434	2.49543	3.29337	3.07841	1.75497	1.51325	1.51251	4.75955	5.0905	5.02312	2.04606	2.65819	2.29663
transcript_35680	I	0.167986	0.31569	0.168908	0.390839	0.178319	0.959837	3.52016	3.53302	3.55822	5.12763	4.90085	4.98803	7.86661	8.00653	7.94608	4.22439	4.2483	4.04492
transcript_35710	I	4.82119	4.4317	4.12129	4.40234	4.49278	3.69156	5.0431	4.63651	4.99092	4.33525	4.00325	5.33803	7.08967	7.40794	7.62909	3.31071	4.00115	4.0078
transcript_35719	I	1.67427	1.62325	1.4815	1.50259	1.43072	1.15499	2.9052	2.5335	2.56739	1.83243	1.95841	1.75264	6.03163	6.20802	6.13243	2.78151	2.77627	2.60188
transcript_35731	I	2.75762	2.47942	2.48984	2.89768	3.13979	2.09993	5.00215	4.86155	4.96815	1.45549	2.31934	1.53904	10.1389	10.1047	10.1316	3.07587	3.24313	3.44835
transcript_35734	I	3.39253	4.0522	4.00264	4.04403	3.63782	3.42083	4.59048	4.24118	4.56198	2.76241	3.02956	2.67307	6.77219	7.30935	7.33611	5.75592	5.50978	5.70287
transcript_35737	I	2.88942	3.062	2.53067	2.69074	2.10206	2.54378	5.98416	6.00203	6.06106	5.64442	5.68161	5.68259	6.60076	6.78062	6.7931	6.2696	6.23285	6.28852
transcript_35738	I	4.73075	4.83621	4.79361	4.47732	4.30714	4.42594	5.93192	5.92321	5.95795	5.93474	5.95939	6.0286	7.31024	7.46581	7.48077	5.43375	5.22227	5.24928
transcript_35757	I	1.40436e-07	0	0.418448	0.274042	0.441825	4.13284e-11	3.27931	3.44729	3.93773	5.84856e-06	1.20694	2.11655	9.65421	8.92133	9.17834	0.000170015	2.57807	2.49674
transcript_35765	I	0.00108753	1.55273	1.46785	0.62283	0.642305	0.945039	2.63156	3.09051	2.6537	8.352	8.44499	8.4226	8.33583	8.11713	8.16823	5.49117	5.89552	4.1759
transcript_35768	I	0.078922	0.165856	0.0940281	0.153315	0.0621497	0.308543	2.1071	2.26553	2.79776	0.2736	0.151659	0.0942248	5.80151	4.55983	4.77521	2.46031	3.28112	3.0245
transcript_35802	I	0	0.117957	2.13028e-13	0.119385	0	0.186764	3.35269	3.39173	3.2191	1.95779	2.28193	2.13583	5.99054	5.95796	5.9706	0.849853	1.25275	1.47802
transcript_35810	I	2.65318	2.72323	3.79518	3.15139	2.27524	3.07783	3.39013	3.75808	3.43449	4.55463	4.54494	4.24957	8.38608	8.48353	8.48917	4.43642	4.42608	4.85195
transcript_35820	I	0.481401	0.452907	0.195761	2.14868	2.3336	2.55452	7.77588	7.75153	7.79293	6.89814	6.85732	6.86674	11.4191	11.4168	11.4112	6.43182	6.46191	6.50183
transcript_35822	I	1.74114	1.0536	1.88099	2.66454	2.61443	2.77086	5.70002	5.46694	6.02175	5.81636	6.42275	6.21689	6.45378	6.68765	6.64118	2.69415	2.78707	2.62906
transcript_35823	I	3.89203	3.9853	4.07737	3.9555	4.02275	3.57317	3.21995	2.01755	2.48297	1.65957	2.27731	1.88786	4.60899	4.59676	4.87012	3.03575	1.41782	1.1844
transcript_35833	I	6.22797	6.55236	6.15643	6.16679	5.79391	6.23173	6.24367	5.99193	6.12837	4.32533	3.90046	4.73171	8.36877	8.11338	8.17752	5.90319	6.10773	6.12413
transcript_35844	I	3.26992	3.45143	2.99596	2.97573	3.10752	2.62534	5.03291	5.02897	5.07168	1.86698	1.80963	2.06931	6.80445	7.04568	7.05504	1.54359	2.10682	2.17842
transcript_35848	I	4.24388	4.73867	3.66966	4.17518	4.72258	4.45836	3.77839	4.77568	4.59929	2.8328	3.50565	3.29103	6.53343	6.87003	6.50246	3.39862	3.75035	3.99724
transcript_35850	I	1.63759	1.6773	1.55277	1.76359	1.57517	1.67679	2.16097	2.51381	2.40727	2.12337	2.08255	2.14002	6.51386	6.73611	6.67811	2.63805	2.31441	2.84169
transcript_35858	I	4.4012	3.47383	4.41289	4.31986	4.8242	4.44619	4.58268	4.42515	4.53203	2.68865	3.19926	3.00974	6.65935	6.54632	6.64125	5.61013	5.51442	5.63678
transcript_35867	I	1.15558e-07	1.14478e-05	0.000596195	0.200614	0.0594415	0.718529	4.10359	3.28288	3.59267	1.26208	1.84252	1.58974	5.84124	6.05731	6.2145	3.3133	3.28296	2.78259
transcript_35882	I	0.0867172	0.0963095	0.0315085	0.404426	0.406087	0.177283	2.43362	4.05099	2.48163	4.84747	4.67458	5.05123	6.64141	6.55158	5.94457	2.9564	1.20352	3.07976
transcript_35888	I	5.21991	4.68221	4.81919	4.70864	3.57538	4.90876	4.03092	4.47251	4.0516	3.10459	3.16769	2.9192	5.71202	6.338	5.87227	3.30463	3.4087	2.54805
transcript_35895	I	3.59745	3.49684	3.69454	4.36338	4.26346	4.18719	4.01371	4.03126	4.04475	4.20727	3.99881	4.12985	6.87897	6.83751	6.94388	3.74494	4.0732	3.99751
transcript_35905	I	2.69279	2.90327	2.93882	2.91857	2.45968	1.99132	2.82051	2.84552	2.70553	2.42317	2.43815	2.65678	5.56129	5.66546	5.55547	2.73286	3.07559	2.88727
transcript_35909	I	4.39384	4.4382	4.08765	4.21406	4.04829	4.70889	4.59855	4.79444	4.78233	5.27075	4.80744	4.58562	7.84345	8.0923	8.04811	4.18038	4.23243	4.16629
transcript_35926	I	0.809669	0.225749	0.191243	1.05582	1.53396	0.905781	6.74569	5.98773	6.63045	5.76586	5.59582	6.03659	9.36797	9.46611	9.45608	4.81902	5.60135	5.65292
transcript_35931	I	0.0683195	0.116287	0	0.0375962	0.374043	0.697186	1.72073	1.09763	0.89519	0.0877768	0.202677	0.0863348	7.49088	6.83478	7.02551	2.77861	3.26712	3.46353
transcript_35936	I	0.0676658	0.492564	0.00046542	0.120707	1.45258	3.45251e-09	0.752345	1.43696	0.88681	1.02291	1.61174	1.09691	10.3903	10.3739	10.3238	0.0449854	0.690732	1.81252
transcript_35939	I	5.36749	5.35291	5.3112	5.04851	4.74444	4.83634	5.84042	5.87523	5.71261	5.16285	5.03983	5.01601	7.92338	7.99532	8.04232	5.98475	5.96562	6.20587
transcript_35946	I	2.37735	1.78604	2.6836	2.27733	2.4205	2.1178	2.94263	2.33441	2.59533	2.16521	2.04619	1.81459	6.27826	6.22154	6.27262	2.35029	3.05729	2.75385
transcript_35949	I	2.10633	3.45859	0.057474	0.903471	2.7713	2.59717	1.92942	0.646368	2.31137	2.14597	0.328913	0.0260382	4.6519	4.19221	5.14803	1.95859	0.331111	0.0321681
transcript_35955	I	0.00187145	5.42539e-08	1.92206e-15	0.00129912	0	0.000732289	4.72794e-12	2.1463e-14	0	1.05713e-14	0	0	3.16538	3.22566	3.9479	3.20343e-16	0	6.40685e-16
transcript_35958	I	4.72497	4.70557	4.74027	4.64904	4.66058	4.75663	4.89202	5.00795	5.04437	3.83756	3.83186	3.89516	7.80225	7.88685	7.95053	4.61459	4.51478	4.67759
transcript_35961	I	7.71962e-07	0.000734075	1.96552e-05	1.23022	0.0314914	0.0532233	3.22975	3.33208	3.68201	2.38323	2.35893	2.71324	6.79516	6.63674	6.56113	3.57567	2.5937	3.63987
transcript_35976	I	0.466053	0.637126	0.62268	0.0729846	0.26408	0.579432	0.0440015	0.818211	0.433497	0.52416	0.395507	1.47129	4.82957	5.48832	5.17275	0.520925	0.544142	0.0273367
transcript_35984	I	3.624	3.8071	3.68441	3.35087	3.49204	3.44888	7.99988	7.96964	7.92625	7.81411	7.8332	7.77359	6.51929	6.55122	6.75959	6.86023	6.86545	6.82804
transcript_35999	I	0.181439	0.111617	0	0.500126	0.230199	0.547695	3.86193	2.6312	4.15476	1.01865	1.42257	0.862598	6.22893	7.5546	7.44326	2.71258	2.5078	2.87694
transcript_36005	I	0.00190726	0.00147612	0.0114189	9.58452e-10	0.000553444	6.06138e-07	1.01328	0.575855	1.23937	2.92859e-07	0.00175379	6.33894e-07	2.94355	3.32808	3.35337	0.000313525	0.851742	0.54042
transcript_36018	I	1.00557	1.15656	3.87612e-05	2.47732	2.49011	1.92862	6.76033	6.93946	6.84627	5.85082	6.23674	6.01384	11.1365	11.0138	11.0411	6.24953	6.28447	6.20161
transcript_36019	I	0.00916353	3.08294e-08	9.1394e-07	8.19066e-10	0.92405	0.000121141	1.88109	1.3917	2.52404	2.32834	2.7979	2.09415	4.0778	3.93841	3.90326	0.00393663	0.98166	0.269682
transcript_36048	I	0.579828	0.460953	0.31409	2.08488	1.57467	2.27023	7.78393	7.45317	7.33247	6.90126	6.93129	6.20201	10.7485	10.8638	10.8184	6.34617	6.59988	6.22158
transcript_36051	I	2.96016	1.52341	3.18918	3.64599	3.10399	3.00213	3.96829	3.19142	2.9913	3.73715	2.83532	3.68304	5.22496	5.77588	5.45753	3.75081	3.87138	2.88339
transcript_36053	I	4.79867	4.80135	4.53363	4.47415	4.54618	4.80665	5.52393	5.28721	5.53252	5.49724	6.31878	6.15313	6.99108	7.71189	6.81746	4.25801	3.69779	3.98911
transcript_36054	I	3.63628	3.37399	3.83545	3.07177	3.26876	3.41339	4.63997	4.55051	4.54337	3.08796	2.87632	2.91158	7.56037	7.49926	7.49608	4.74275	4.77848	4.45635
transcript_36055	I	0.484465	0.337392	0.00017949	1.58042	1.19596	1.89141	6.24869	6.24189	6.13223	6.32029	6.33527	6.77138	10.8562	10.9255	10.928	6.42437	6.36543	6.34115
transcript_36060	I	1.00436	0.655521	1.05096	1.2176	0.941541	1.30796	5.72516	5.75862	5.71386	8.17872	8.15919	8.1509	7.93457	8.12184	8.1473	6.37796	6.34778	6.4309
transcript_36061	I	3.83985	3.62346	3.62624	3.70369	3.60128	3.70512	6.02442	6.00848	5.95877	4.08297	4.15178	4.05756	9.75064	9.77232	9.77013	5.37298	5.36639	5.39634
transcript_36065	I	2.25461	1.49487	2.36913	1.61253	2.10347	2.19605	3.89752	4.25732	4.15746	9.8802	9.89018	9.8848	9.54225	9.69169	9.6911	7.91323	7.87094	8.02425
transcript_36074	I	0.131471	0.120164	0.0186521	0.784517	1.53769	0.493433	3.49962	2.76089	3.79881	2.93879	0.589995	1.11159	5.52172	5.20702	5.95841	2.15783	3.0943	2.77049
transcript_36077	I	4.4429	4.39455	4.37606	4.31225	4.22814	4.02048	5.15162	5.15353	5.053	6.51521	6.5093	6.59054	8.7389	8.88757	8.92626	5.91812	6.03471	5.89422
transcript_36082	I	3.06003	3.10759	3.66897	3.6712	4.65932	3.77298	3.57674	3.9059	3.82695	2.6832	3.08762	1.71641	4.81223	5.49713	5.53259	1.73701	1.17185	0.994018
transcript_36097	I	1.00124	0.812729	0.777602	3.6074	2.11673	2.90499	7.77433	7.90681	7.6104	6.88133	7.00429	7.21374	11.8323	11.7658	11.8231	4.61625	4.80866	4.34791
transcript_36099	I	5.2523	5.46023	5.39591	5.56871	5.57545	5.62589	4.53505	4.7799	4.55214	4.17675	4.2577	4.03702	6.70685	6.80235	6.80744	3.69153	3.7962	3.83952
transcript_36101	I	2.61562	2.80214	3.05235	3.45399	3.3629	3.55575	2.48267	2.5053	2.42647	1.45424	1.75966	1.58348	4.79484	4.90342	4.87824	3.63203	3.73529	3.80528
transcript_36112	I	0.190571	0.0996085	0.162348	0.323895	0.515573	0.965163	5.48649	5.27917	5.14108	1.80745	2.57987	2.17441	8.11042	7.97108	7.88727	4.85641	4.52934	4.75941
transcript_36116	I	3.43778	3.3909	2.70969	3.44624	3.69819	3.74781	3.3555	4.16906	4.25386	3.08226	3.1399	3.46029	4.85873	5.39175	4.87682	0.0101122	2.40889	1.52288
transcript_36122	I	3.19274	2.68489	4.33721	2.89585	1.75847	3.08567	4.18872	4.41757	4.02754	4.97216	5.44989	5.09731	7.88671	8.02078	7.66536	2.72063	3.3985	4.24958
transcript_36129	I	2.19562	1.87532	1.99339	1.72519	1.38	1.61888	4.33106	4.4659	4.41959	5.60389	5.56552	5.59487	6.62138	6.79012	6.81746	4.11488	3.97745	4.06436
transcript_36139	I	1.61957	1.5596	1.02408	1.26146	1.06167	0.807814	2.48637	2.47584	2.45348	3.3097	3.16342	3.407	8.17641	8.18487	8.23496	1.6999	1.63673	1.63009
transcript_36144	I	3.94654	4.03574	3.81702	4.11525	3.96782	4.00875	4.7057	4.72874	4.78081	2.68631	2.78473	2.4194	6.51291	6.65005	6.66498	4.58997	4.78858	4.83477
transcript_36151	I	0.406978	0.827988	0.330451	1.66227	1.9547	2.43752	4.15213	4.53259	4.38479	2.64396	3.37219	2.64419	7.1425	6.83001	6.88807	5.16672	3.84833	3.52035
transcript_36153	I	0.092543	8.32441e-05	1.15356	0.80787	0.0122208	0.68478	0.089749	0.10789	0.65165	0.00262473	2.02976	1.94908	9.78324	0.000358034	0.000560694	0.0494415	0.00820594	0.102995
transcript_36160	I	1.77836	1.80623	2.29714	2.1238	1.71064	2.84967	1.59093	2.80948	2.43384	1.34067	2.60542	2.69417	4.97807	5.092	4.99393	3.17911	2.77387	2.15563
transcript_36163	I	0.120477	0.0770136	0	0.299201	1.33142	0.323944	3.19809	3.24815	3.35891	1.60886	0.83994	2.28928	8.9077	8.5034	8.63887	3.89088	3.38616	3.86559
transcript_36167	I	0.119547	0.229789	0.120897	0.411478	0.161206	0.722777	4.07665	4.33826	3.91715	0.993654	0.444957	0.400195	7.18432	7.10852	7.03795	4.88972	2.82817	4.42323
transcript_36180	I	4.20985e-08	3.0176e-09	2.56274e-15	1.05302e-05	0.384603	0.000162155	2.08023	2.12507	2.44454	1.14063	0.26101	0.000122475	4.75189	3.69262	4.0837	2.28337	0.993034	1.35718
transcript_36181	I	0.918058	0.803751	0.777419	1.65547	1.41593	1.70657	3.88633	3.38314	3.51113	3.45468	3.50437	3.46988	5.66402	5.78314	5.77576	3.50568	3.6582	3.52259
transcript_36190	I	2.83332	3.14878	3.04364	3.04673	2.88843	2.83904	3.55972	3.87702	3.96663	4.21996	4.28792	4.10766	6.16562	6.13725	6.24418	3.95651	3.55098	4.19204
transcript_36199	I	4.96566	5.22116	4.81466	3.63548	3.30413	3.63064	5.91117	5.55702	5.67196	7.98575	8.02575	8.07189	8.2828	8.20269	8.27806	6.11181	5.98884	6.19378
transcript_36226	I	1.92553	2.31268	2.98376	0	0	0.232072	6.32664	6.98433	6.15767	6.8334	6.99271	6.56779	6.05374	6.0306	6.17167	4.2048	4.60011	4.577
transcript_36230	I	0.0939051	0.325956	0.196112	0.943574	1.03785	0.877915	6.50594	6.39386	6.53462	6.18003	6.21558	6.16945	9.64697	9.6867	9.68241	4.9723	5.13535	4.88478
transcript_36248	I	0.00193956	0.422263	0.0586959	0.0299736	0.0106502	0.00103226	2.6329	2.018	2.53472	2.56114	1.62545	2.2715	3.94395	3.92712	4.07988	0.00888285	1.63449	1.99517e-05
transcript_36251	I	0.127633	2.77737e-13	1.91851e-09	1.75705	1.72327	1.98559	5.59183	5.60819	5.46919	3.16674	1.93569	2.97646	10.389	10.6083	10.6016	4.41063	4.54759	4.53263
transcript_36253	I	0.371659	0.0511403	0	0	2.73246e-07	0.591661	3.08515	2.76707	2.81509	6.14369	6.28311	6.36495	5.50422	5.45286	5.4523	4.61453	4.51001	4.62829
transcript_36282	I	2.22563	1.7275	0.868697	1.7565	1.64171	0.997497	3.34156	2.18073	2.36972	1.90395	3.90878	3.03725	3.20435	3.69027	3.43243	0.000141662	0.0131146	0.00264552
transcript_36289	I	9.98066e-10	1.7675e-10	4.86366e-08	7.39992e-14	1.83072e-09	4.74107e-14	3.39283e-07	4.89009e-06	2.43419	8.08961e-12	1.92206e-15	5.5195e-13	7.5725	4.99423	3.65092	7.71226e-05	0.784682	0.000441935
transcript_36290	I	0.740106	1.21924	0.262536	0.928013	0.61586	1.59989	2.49376	3.10281	3.07632	5.09931	4.83418	5.09088	5.5174	5.7678	5.80612	3.69917	3.00516	2.92809
transcript_36314	I	1.96923	0.834282	2.95772	2.11856	2.57901	2.90876	2.56046	0.792053	3.25353	3.63421	3.4053	3.41494	6.43473	5.32116	1.28603	2.07147	2.4747	2.24595
transcript_36326	I	3.86656	3.89693	3.88237	2.08124	2.69709	2.79458	3.75321	3.8761	3.54388	2.14135	2.62432	2.29865	5.28562	5.30031	5.15607	4.35266	4.38639	4.30889
transcript_36333	I	0.279188	1.08833	0.993335	0.975948	0.157396	0.187026	0.165365	0.469951	0.315259	0.6183	1.96843	0.244541	3.12671	2.52569	2.60773	1.54966	2.48272	0.391064
transcript_36335	I	1.87146	2.22754	2.7062	1.08991e-08	0.285757	1.14352	10.0806	10.0363	10.1207	9.93084	9.71793	9.89859	9.22631	9.61041	9.57184	5.2433	5.32371	5.05725
transcript_36342	I	0.0292259	0.143696	0.0127491	0.602587	0.854466	0.733716	7.36288	7.25443	7.05822	4.12839	3.83907	3.55562	10.2078	9.98964	10.2504	3.99113	4.39201	4.76558
transcript_36349	I	0.449746	0.271973	0.483946	0.0896231	0.0485102	0.127549	0.762325	0.169705	1.28025	2.02833e-08	0.313889	0.0659754	2.92991	3.39693	2.50974	0.88753	1.1141	2.05955
transcript_36356	I	3.57616	3.86738	3.64819	3.77831	3.97411	3.94215	4.36838	4.52209	4.58966	3.24392	3.18179	3.32887	7.06286	7.31943	7.3021	3.83077	3.87961	3.68314
transcript_36386	I	4.71306	3.63199	4.57869	4.57099	4.18173	4.52408	3.57394	3.40725	4.07596	3.32222	2.69906	2.6776	7.62842	7.38257	7.5968	3.87079	3.47549	1.91855
transcript_36401	I	2.04083	2.89686	2.43744	2.71112	2.49823	2.22798	3.6422	3.76539	3.88245	2.37386	2.25111	1.88542	6.04021	6.16815	6.10776	2.2037	2.23747	2.30219
transcript_36406	I	2.8418	2.98337	2.93009	3.22113	3.38578	3.31773	3.3688	3.33462	3.29871	3.70996	3.60717	3.83356	6.44497	6.52319	6.47878	4.12134	3.98775	3.9318
transcript_36415	I	1.37413	1.35866	0.784112	0.539025	0.425983	0.414326	6.07366	6.13613	6.05028	6.89995	6.92613	6.86697	8.04971	8.13457	8.13051	4.74546	4.74805	4.70887
transcript_36423	I	1.14494	0.138976	0.0205119	1.6306	2.67367	2.91585	6.51124	6.60194	6.75194	5.02928	4.16824	4.20664	9.54503	9.35838	9.4523	5.79786	5.70324	5.52366
transcript_36431	I	0	0	0.0945407	0.272162	0.198294	0.189171	2.49148	2.47326	2.71963	0.340566	0.631641	0.460668	6.84446	7.00316	7.0468	3.91835	3.87128	3.93924
transcript_36441	I	2.94736	3.35026	3.2032	3.26573	2.82936	2.24449	2.24021	2.99392	2.94187	2.18328	2.59081	2.85126	4.71434	5.07642	6.10841	3.77378	3.31328	3.02423
transcript_36442	I	4.64331	4.38629	4.65338	4.13076	4.50555	4.38354	4.98261	4.99879	5.04224	4.46833	4.48576	4.70712	7.51692	7.61915	7.57995	5.78352	5.74664	5.41917
transcript_36454	I	2.35161	1.86233	1.85613	2.5365	1.92606	0.00416176	3.98789	4.31631	4.01163	4.05573	4.31602	4.22273	7.57008	7.59438	7.66634	3.42262	3.10805	3.18147
transcript_36456	I	0.0972462	1.15475	0.546141	1.75587	0.823783	1.40443	6.3095	6.27945	6.30752	2.88651	2.81921	2.73275	9.65451	9.72811	9.80867	3.0877	3.52442	3.27416
transcript_36459	I	0.611247	0.530523	0.814373	0.615642	0.483704	0.467439	2.85728	3.06928	2.69712	5.88735	5.7485	5.82094	5.58089	5.5677	5.68539	4.2862	4.57364	4.49667
transcript_36472	I	0.41589	0.00322253	0.478644	0.0941547	0.580426	0.914148	4.71995	4.84824	4.78738	4.69645	4.68539	4.64587	3.45563	3.56274	3.64299	4.26863	4.73524	4.57526
transcript_36473	I	2.88808	2.33727	2.62207	2.66197	2.46943	2.11116	2.58794	3.42259	3.37854	2.79474	2.55181	2.30727	5.38232	5.36558	5.44459	3.25583	2.99386	3.07147
transcript_36480	I	1.18838	2.31687	1.32609	2.67168	2.38922	2.32076	1.34105	2.4593	2.97385	2.48075	2.86453	2.64376	4.8869	4.63613	4.85539	0.164751	3.26772e-05	4.72621e-05
transcript_36491	I	0.925184	0.729925	1.2622	0.105523	0	0.379533	3.87199	3.93039	3.64709	3.96194	4.03482	4.18387	5.86734	5.90747	5.91694	3.1022	3.33802	3.06984
transcript_36503	I	2.98402	3.22249	2.66629	3.51065	3.05964	3.11099	2.74931	3.26818	3.35904	2.26644	2.59865	2.86597	6.2534	6.37171	6.28977	2.41454	1.80533	2.58731
transcript_36504	I	1.48036	0.588928	0.611753	3.17423	3.49315	2.78445	8.69634	8.65005	8.69878	4.94273	5.05023	4.7826	11.4616	11.3165	11.3383	7.5778	7.64128	7.48188
transcript_36505	I	0.391248	0.224452	0	0.857161	0.157677	1.49499	4.09729	4.53974	3.97667	1.77204	0.816988	0.521676	10.4496	10.733	10.6152	3.04468	3.54407	3.21746
transcript_36510	I	0.00855752	1.74112e-08	8.7905e-07	0.0032644	0.0150937	0.0270704	1.41529	0.0251068	0.00560073	1.9338e-08	0.00258606	0.519104	4.75903	0.000160148	0.00691841	0.137641	2.27334	0.00046848
transcript_36513	I	1.53764e-14	1.27099e-10	1.9268e-11	3.95297e-06	0.567227	0.00285157	5.01956	4.87269	5.02388	4.43271	4.4145	4.39464	7.4022	7.6585	7.81575	3.43049	3.69164	3.83523
transcript_36524	I	0.0211031	0.0717174	0.0120814	1.07411	0.683936	1.76609	6.57076	6.36633	6.59806	2.9464	2.89336	1.906	9.67656	9.64996	9.62741	5.02945	5.34198	5.20102
transcript_36529	I	0.733142	0.401063	0.873002	0.102319	0.0519326	0.155478	1.6629	0.493622	1.01808	2.17486e-08	0.450864	0.0991752	4.32909	3.73341	3.92128	1.72133	1.00781	1.00904
transcript_36532	I	0.00287387	1.5191e-09	0.000486297	6.395e-12	0.00368112	0.000365891	3.39722e-10	0.0088814	0.00190929	0.00554808	0.00215251	1.89319e-08	4.91011	4.98101	4.82125	0.0126836	0.00655344	9.4063e-08
transcript_36546	I	0.00787305	0.0339225	2.56274e-15	0.0114144	5.65861e-10	0.490296	0.00142356	0.00755369	4.72353	0.014974	2.1256	0.0507305	7.65649	8.165	7.55808	7.36495e-06	2.65437e-06	0.0489302
transcript_36576	I	4.19287	4.30113	4.39157	4.25951	4.22235	4.30774	4.13491	4.46679	4.25334	4.33769	4.30263	4.20238	7.50414	7.72428	7.79301	4.7771	4.84895	4.97282
transcript_36580	I	2.3405	2.9867	2.33101	2.93502	2.07967	2.94646	3.99113	3.55999	3.7407	3.47822	3.85589	4.8467	5.86173	5.70365	5.84095	3.623	3.16064	2.67718
transcript_36584	I	2.67875	2.68955	2.39264	0	0	0.262223	7.51918	7.00725	7.50006	8.26153	8.14672	8.35259	6.62212	6.79222	6.74303	5.9546	5.79345	5.74899
transcript_36614	I	0.0255409	9.61028e-15	0.0388694	0.0691187	0.226876	1.00431	4.16041	1.1316e-06	3.9577	5.93062	5.80903	5.88117	8.01654	8.14599	8.23677	2.45895e-12	1.52964	0.00860516
transcript_36615	I	5.55176e-06	1.18088e-11	0.000130869	1.81314e-13	1.14608e-05	3.52377e-15	0.116596	1.14939	0.0351458	0.263875	2.62118e-05	1.42357	3.21645	2.61605	3.30821	0.0400898	5.38499e-05	2.08688
transcript_36628	I	0.380076	0.0854455	0.894681	1.02619	1.00365	0.171583	3.66915	3.42502	3.05107	5.16619	5.22516	5.14944	4.9382	5.13605	4.97622	2.2286	3.16176	3.29319
transcript_36638	I	9.63815e-12	4.12381e-08	0	3.20343e-15	0.0987715	0.00133031	0.0930121	0.753257	1.0654	0.00293993	0.565191	0.000848094	6.22616	6.33793	6.88891	2.12874e-10	0.004761	0.00176188
transcript_36640	I	0.867031	0.940324	0.855373	0.0843829	0.172901	0	6.756	6.82161	6.85992	2.37675	2.53871	2.2824	5.12692	5.28321	5.31131	3.71555	3.66797	3.71479
transcript_36657	I	4.1997	4.41922	4.08948	4.01222	3.85812	3.80055	5.08026	5.2772	5.10019	4.99252	4.81355	4.81605	6.82849	7.6101	7.86321	3.35049	3.80705	3.73109
transcript_36659	I	2.86537	3.00311	3.07534	2.43563	2.94225	2.86639	3.26125	3.22638	3.06115	2.74828	2.87031	2.60765	6.5613	6.76383	6.76042	3.0149	3.0514	2.7762
transcript_36673	I	2.2053	2.2665	1.73806	2.13903	3.10281	3.14974	4.96089	5.11986	5.16627	3.19508	4.46418	3.47437	7.20514	6.98964	6.85301	4.61758	4.95152	4.71594
transcript_36682	I	4.7776	4.73296	5.06765	5.15318	5.26851	5.0439	6.3624	6.58718	6.71747	7.98953	7.98293	7.92321	9.69403	9.62707	9.66202	5.71315	6.01375	5.77948
transcript_36687	I	0.323894	0.185913	0	1.79466	0.674601	1.00999	4.2661	4.7052	4.29967	1.48211	1.48996	1.67582	10.3923	10.2074	10.4246	4.21809	4.14937	3.86447
transcript_36689	I	3.21999	3.0654	3.30915	2.20964	2.68384	2.78217	3.93354	3.77555	3.72025	4.32198	4.11151	4.08553	6.50322	6.50668	6.57218	3.26273	3.18057	3.16071
transcript_36691	I	1.02966e-05	0.000420188	0.220024	0.000356044	1.14431e-05	0.000383245	0.863834	2.05452	2.14572	1.15793	1.5807	1.2569	4.71606	3.72566	5.05025	0.34014	0.92699	0.104077
transcript_36708	I	5.32236	5.43994	5.42167	5.23932	5.09968	5.14684	5.114	5.60977	5.15382	4.53652	4.26818	4.24929	7.82599	7.66004	7.66	6.12424	6.23773	6.15046
transcript_36709	I	0.836927	0.521514	0	2.2895	2.10272	1.83608	7.87622	7.97104	7.87163	4.52236	4.52094	4.35542	10.9936	11.1506	11.1693	6.13829	5.9064	6.08575
transcript_36723	I	3.5565	3.57945	3.50619	4.21889	4.15369	4.22893	5.17933	4.95348	5.08759	5.37048	5.42573	5.38512	7.35182	7.49398	7.52478	4.45524	4.29829	4.504
transcript_36733	I	4.01003	4.21083	4.08394	4.06231	4.03111	3.78872	6.59169	6.57718	6.53781	7.41537	7.43314	7.494	8.30893	8.41063	8.37572	6.29218	6.29934	6.2331
transcript_36736	I	3.48733	3.66763	3.56987	3.75739	3.41079	3.77105	3.81395	3.36987	3.46033	3.49563	3.15638	3.62099	7.5941	7.63751	7.66385	4.20449	4.22926	4.31434
transcript_36739	I	0.245594	0.287724	0.0339161	3.51263	3.6846	3.4673	6.95014	7.09798	6.75337	4.49981	5.23556	5.34932	10.1457	10.2513	10.1106	5.42954	5.63594	5.7374
transcript_36743	I	4.8867	4.67817	4.7999	4.58783	4.38192	4.34594	4.19613	4.37726	4.11656	1.918	1.96744	1.71096	5.61037	5.69369	5.72953	5.11991	4.96714	5.0543
transcript_36745	I	0.133789	0.224914	0.0862691	2.56823	2.48623	2.38677	8.10734	8.08913	8.20238	6.33931	6.10261	5.97061	11.2612	11.2649	11.3234	6.05465	6.57005	5.87093
transcript_36757	I	5.08967	5.04946	4.90165	4.64889	4.95362	4.92793	4.80412	4.65216	4.84642	4.43394	4.23129	4.19956	8.12453	8.17519	8.19779	5.01559	5.26373	5.15623
transcript_36773	I	0.230609	0.173524	0.0257215	1.50851	0.775039	0.262675	4.7824	4.75164	3.67749	2.39879	2.32667	2.23209	7.19673	7.83295	7.82575	4.1041	4.42829	4.19331
transcript_36788	I	4.32635	4.18887	4.33015	4.08011	4.02312	4.00365	4.65264	4.70325	4.90861	4.11547	3.88162	3.97486	8.74799	8.70113	8.77164	5.32449	5.44549	5.3852
transcript_36794	I	1.19923e-05	0.181124	0.413175	1.11515	1.02824	2.08575	7.42802	7.25965	7.35052	6.60293	6.35594	6.60398	10.8356	10.9059	10.9208	5.64205	5.79237	5.86758
transcript_36799	I	1.30116	1.0976	0.779192	1.32656	0.861723	0.958732	5.08543	2.49749	4.22904	2.47198	4.49787	2.95364	8.77533	8.19911	8.34825	5.93426	6.00608	5.78116
transcript_36814	I	0.00305035	0.899774	0.101317	0.059724	0.0219479	0.00215924	1.14429	1.01249	1.41898	3.02411	2.54205	2.8649	1.47112	1.34206	1.5898	1.68226	0.483999	7.63484e-05
transcript_36825	I	1.59504	1.7701	1.91795	3.33881	3.07308	3.40827	4.7621	4.92772	4.93222	0.927011	1.41614	1.24491	7.36654	7.36824	7.30207	4.00271	4.07258	3.88233
transcript_36826	I	3.78604	3.96678	3.30586	4.52542	4.44031	4.32122	3.84351	3.8612	4.18595	4.20073	3.96336	3.82862	7.62981	7.69962	7.72414	4.22374	4.67203	4.80384
transcript_36828	I	1.12453e-05	0.000442462	0.230229	0.000431975	1.40065e-05	0.000463563	3.96818	3.68653	4.09376	4.12684	3.63749	4.23862	6.73358	6.93797	6.96312	0.000221189	0.805389	0.0767123
transcript_36847	I	0.00972027	0.205827	0.0132534	1.16807	0.86957	0.22161	4.15747	5.76001	5.8401	0.967009	0.0016415	3.38455	8.40415	9.36016	8.95336	3.0031	2.39113	3.88946
transcript_36849	I	0.30666	0.0106012	0.0875588	0.000387161	1.12813e-05	0.099151	3.20236	4.76771	4.71953	3.11756	3.53733	4.19738	8.48244	7.15816	8.2268	4.28383	5.7539	5.23832
transcript_36853	I	6.09735	5.92655	6.23956	4.70764	3.02396	4.21253	6.65462	6.64204	6.11062	6.97617	7.56477	7.85269	7.03095	7.11405	7.32293	4.81271	4.02435	3.99497
transcript_36886	I	4.90809e-08	0.512736	0.00012731	0.513994	2.01396	0.389578	7.21839	7.48366	7.36565	4.96185	5.51986	5.88075	11.0599	10.6913	10.7632	5.75917	5.25482	6.00186
transcript_36890	I	6.52399	6.53377	6.62189	6.7015	6.75754	6.7573	5.92306	5.90424	5.80751	4.70818	4.71308	4.57526	7.57638	7.71967	7.63212	5.23016	5.30733	5.28393
transcript_36908	I	3.93694	3.99736	3.92601	3.83215	3.99188	3.68244	4.8959	4.78139	4.85131	6.37647	6.4125	6.3795	7.03068	7.05358	7.12377	5.04156	5.07539	5.20064
transcript_36923	I	0.254078	0.430777	0.188927	1.64409	0.721778	1.12589	6.21186	6.38017	6.48062	2.76757	2.45272	3.02849	10.066	9.79245	9.77244	3.35941	4.69822	5.3221
transcript_36926	I	0.626436	1.6951	1.83596	1.73806	1.00966	0.650023	1.55606	1.41709	1.96316	1.64537	0.859578	1.0638	5.4568	4.95405	4.88816	2.56103	3.58964	2.94391
transcript_36935	I	4.71095e-09	0	0.00894783	1.47561	2.59961	1.06092e-08	5.76304	4.53575	4.91388	4.09897e-05	0.000169987	2.52873	9.48415	9.7927	10.1506	0.00126246	3.95555	4.82957
transcript_36940	I	4.1873	4.17918	4.16636	4.49185	4.554	4.25232	3.92913	3.56207	3.90729	3.50611	3.08196	2.85385	6.39451	6.64089	6.52721	2.92648	2.85122	2.85675
transcript_36945	I	2.75466	3.0318	2.54603	3.55742	3.64755	3.11899	7.87659	7.85287	7.84466	5.68479	5.62426	5.45501	8.93727	9.03126	9.11505	4.37836	4.88004	4.30944
transcript_36948	I	0	0	0	0.111451	0.117469	0.219189	1.85148	1.79904	1.47709	2.89194	2.73782	2.91403	6.50961	6.7679	6.75466	0	0	0.24731
transcript_36963	I	0	0	0	0.634913	0.130507	0.127088	3.78256	3.86166	3.86553	5.54076	5.35035	5.28331	6.06525	6.24793	6.25994	4.15115	3.98509	3.98419
transcript_36968	I	1.1069	0.300048	0.668176	0.000230682	2.36101	0.778109	7.58612	7.45123	7.67084	6.54305	6.49572	5.96276	10.2344	10.5013	10.4501	6.16231	5.76743	6.24336
transcript_3697	I	0.0278195	0.0539885	0.0820736	0.109591	0.0871739	0.109778	2.55629	2.1323	2.31551	1.54108	1.91309	1.47496	4.06585	4.30279	4.21423	0.26045	0.154034	0.210296
transcript_36992	I	0	0	1.125e-09	0.105588	0	2.27499e-05	1.80051	0.815292	0.581061	0.0947467	0.133647	0.119745	3.54465	3.0512	3.28704	1.73886	1.02066	2.30936
transcript_36994	I	0.990351	0.820155	0.02798	1.90877	2.30847	2.84744	7.81308	7.9178	7.95125	4.09463	3.90689	4.17778	11.6843	11.7581	11.7568	6.25243	6.23882	6.22723
transcript_37003	I	0.691528	0.408856	0.000208056	1.29105	2.04037	1.7182	4.40504	4.68324	4.85249	5.76703	5.91336	4.57922	8.73599	9.16101	9.1202	3.99941	3.87473	3.9615
transcript_37004	I	1.77049	1.79815	2.29117	2.09354	1.80918	1.52991	3.08038	3.05846	3.02706	2.77838	2.67942	2.37835	6.7496	6.8937	6.7873	2.91816	2.772	3.09661
transcript_37008	I	1.47039	1.94932	1.7445	2.03839	1.50854	2.12235	2.50997	3.02572	2.90502	2.62121	2.63395	2.51517	8.20802	8.33754	8.24807	3.29612	3.40932	3.35077
transcript_37014	I	0.351952	0.29506	0.0101547	0.365339	7.96357e-10	0.286044	4.29948	2.4399	3.67045	1.35042	1.89122	1.03502	5.73263	6.13798	6.21009	3.39885	2.72463	2.94097
transcript_37016	I	4.09307	4.35807	4.28625	3.96618	4.05161	4.12737	4.71101	4.70238	4.66627	4.61122	4.55708	4.54812	7.53212	7.5279	7.64479	4.72107	4.57858	4.67407
transcript_37021	I	2.43727	2.49606	2.22911	1.71716	1.98214	1.37393	3.28602	3.43359	3.52296	2.92646	2.74197	2.92047	7.23396	7.24354	7.33747	2.30024	2.32013	1.75334
transcript_37022	I	0.188597	0.508139	0.220918	1.03201	1.05641	1.63686	6.92117	6.71883	6.65114	2.44788	2.21602	2.63128	10.8145	10.9884	10.9903	4.13369	5.63506	5.24794
transcript_37038	I	3.39494	3.26251	3.59575	1.62496	1.91095	1.6669	6.51411	6.46133	6.44175	5.62308	5.64027	5.84529	5.96624	6.15805	6.14299	2.60484	2.54347	2.57416
transcript_37054	I	0.57962	0.390248	0.50379	0.120947	1.18422e-07	0.0333093	5.33166	4.71632	5.27308	5.79752	5.38753	5.2399	4.93138	4.60222	4.43795	4.19286	4.09516	4.15368
transcript_37056	I	6.87408	6.55333	5.19258	5.57484	6.14304	5.70942	7.0587	6.10766	7.29147	7.42236	6.95802	7.45315	9.10448	8.99406	9.05332	6.90415	6.84524	6.96473
transcript_37062	I	4.72559	4.70454	4.84858	4.70298	4.78901	4.88626	4.98644	4.93754	4.94407	4.21417	4.0537	4.08455	7.5233	7.81079	7.75482	5.64062	5.48913	5.56747
transcript_3708	I	0.0281503	0.0756378	0.00095805	0.0315389	0.163026	0.29681	0.000137088	0.00160122	9.16707e-05	1.7206	2.40366	2.18341	2.17831	3.25568	2.52045	0.0774749	0.395635	0.461994
transcript_37085	I	5.15825	5.07608	4.99834	5.03244	5.32763	5.1121	5.36251	5.42784	5.50027	5.10761	5.05214	5.21441	8.11993	8.15172	8.13271	5.83023	5.95299	5.83579
transcript_37086	I	0.383385	0.829352	0.0265054	2.19046	2.02933	1.7805	6.64801	6.73043	6.61662	1.46108	1.63537	2.43964	10.8914	11.0046	11.0108	4.73491	4.99475	5.00184
transcript_37089	I	7.05344	7.19639	7.1112	6.95835	6.94504	6.95422	6.89806	6.73286	6.86227	5.54646	5.51456	5.63884	9.62281	9.48478	9.54688	7.06408	7.17141	7.05716
transcript_37095	I	3.46368	3.54042	3.58278	3.61954	3.34492	3.83029	3.85048	3.51849	3.58532	2.79664	3.31165	2.77395	6.89906	6.8763	6.90598	4.3642	4.15112	4.10103
transcript_37106	I	0	0	0	0	0.214087	0.106697	0	0.453252	0.630181	0	0	0	5.15534	5.11812	5.12197	2.93342	3.12597	2.85666
transcript_37115	I	3.36375	3.04055	3.99021	4.30197	3.92308	4.06947	2.92426	2.87412	3.39912	2.68541	2.17515	2.63212	5.76824	5.7491	5.9192	2.28254	1.62136	2.50109
transcript_37122	I	5.79842	5.80362	5.85479	5.79342	5.82408	5.8059	5.82627	5.72572	5.87138	3.78521	3.57576	3.77313	8.12276	7.82554	7.8328	6.85988	6.7149	6.8768
transcript_37128	I	0.0910477	0.00813809	0.0242824	1.44992	1.46879	0.178048	5.17988	5.46341	5.67717	0.29162	1.04835	0.249751	10.0856	10.0902	10.0871	3.9385	4.38468	4.21395
transcript_37156	I	4.34312e-05	0	1.90023e-07	2.07604	4.67914e-05	1.3618	3.35512	3.34599	3.18114	3.68825	3.48957	3.64487	9.46361	9.08229	8.86481	3.08598	3.01538	3.36758
transcript_37165	I	3.99792	4.31978	3.96891	4.2173	3.91461	4.15505	4.04393	4.01174	3.96541	3.92026	4.10582	4.02356	7.50796	7.71369	7.72136	4.29133	4.46423	4.47284
transcript_37170	I	5.35792	5.2508	5.27221	5.58638	5.55223	5.41816	6.51445	6.59223	6.49794	5.36998	5.48437	5.37844	10.8074	10.84	10.8098	5.24784	5.14831	5.35033
transcript_37182	I	0.189717	0.145821	0.503305	0.559856	0.612116	0.242995	4.66917	3.84694	4.43099	1.50637	1.89228	1.4192	7.13568	7.10305	7.14375	4.8588	4.62353	5.36505
transcript_37188	I	2.71592	2.98661	2.82008	2.37867	2.09214	2.78753	3.29221	3.59899	3.69323	4.68378	4.6728	4.73426	7.64085	7.79771	7.8041	4.52752	4.71271	4.92083
transcript_37199	I	0.76428	1.16705	0.799698	0.842173	2.05589	0.651345	0.441831	0.970097	1.56329	1.08241	1.70395	1.89698	3.52695	3.21494	2.70757	0	1.6382	0
transcript_37202	I	2.97199	3.20428	3.43873	2.47096	2.70057	2.42385	3.19193	3.05282	3.41814	2.50804	1.73454	2.34883	5.35605	5.37438	5.2357	2.70362	2.39811	2.58552
transcript_37209	I	0.00424234	0.00212435	0.627681	1.00549	0.623443	0.384805	4.11243	4.73606	4.04976	2.87262	0.178003	1.60045	7.93745	8.43588	8.83407	0.601418	0.0412445	2.36397
transcript_37210	I	0.228226	0.225193	0.0272141	0.159682	0.133627	0.712045	1.78024	1.42592	3.01529	1.08469	0.306519	0.48379	6.85106	6.89607	7.23066	1.94566	2.68481	3.02345
transcript_37214	I	1.80411	1.84657	0.388732	1.87187	2.30222	2.7529	6.61889	6.56994	6.63422	4.65822	4.8454	4.95545	7.29019	7.41553	7.25049	4.93804	4.69588	4.84623
transcript_37224	I	1.15861e-06	1.17145e-09	0.000668459	0.128243	1.26388e-06	5.84289e-07	2.59851	1.1572	1.93471	0.105053	0.870018	0.703754	2.93935	2.92703	3.13238	1.38718e-05	0.0453472	0.262264
transcript_37233	I	0.182258	0.633491	0.0320048	1.24539	1.87354	1.4092	6.80458	6.83694	6.75728	4.78061	4.71063	4.87733	10.9383	10.9066	10.9223	5.84054	5.52112	6.34297
transcript_37264	I	0.121696	0.00176666	1.22043	0.641416	0.383948	0.574915	1.99792	2.38222	2.44904	1.08562	0.0827578	0.559465	3.55279	5.2567	4.63295	0.995469	0.0461371	0.0454543
transcript_37275	I	0.00392219	0.00446601	0	0.100802	8.2009e-08	0.0140103	2.72583	3.33528	3.45573	1.74452	0.608827	1.64109	5.55385	6.06277	5.97745	2.08906	2.81325	2.95833
transcript_37277	I	0.303354	0.0918045	0.142449	1.37602	0.971691	1.16612	0.989798	1.00986	0.940391	0.246809	0.365022	0.230478	7.83195	7.51722	7.86786	4.25952	3.6364	4.14181
transcript_37281	I	0.13017	0.238093	0.027861	0.567822	0.94261	1.3192	4.40402	4.62597	4.90588	3.22434	3.68179	2.85665	9.06777	8.94561	8.99305	5.28603	5.71509	4.52974
transcript_37288	I	0.00814925	0.133748	0.261624	1.33167e-08	0.152278	0.534594	0.828915	0.0683988	0.866762	0.234896	0.205797	0.0110453	1.93283	4.15429	4.5295	0.202967	0.305635	0.00460042
transcript_37300	I	2.16277	2.4	2.19566	1.62714	1.65877	1.89134	3.4039	3.52403	3.55723	2.89749	2.3501	2.07812	7.20277	7.23438	7.2513	3.55605	3.65503	3.20352
transcript_37301	I	0	0	0.220896	1.83844	1.0425	1.7509	5.07254	4.93823	4.89054	4.89822	5.18168	4.93678	6.7023	6.78731	6.83157	4.46634	4.05877	4.04459
transcript_37302	I	1.92526	1.43722	0.227512	2.43035	2.25122	3.07512	0.280086	2.37002	0.25623	0.0816868	1.79446	0.955306	3.35532	3.55804	3.20445	1.65049e-07	8.02661e-07	9.93491e-11
transcript_37303	I	0.328778	0.0306645	0.725317	0.191269	0.127421	0.333319	5.05004	5.24817	5.2853	2.74988	0.996212	2.90329	9.76786	9.49728	9.29533	6.25607e-05	0.215547	2.50585
transcript_37304	I	2.69791	2.66608	2.60687	1.10801	1.04537	0.89555	4.76467	4.93906	4.80448	6.92483	6.91503	6.84637	5.40375	5.41379	5.3046	1.94165	2.30049	1.92283
transcript_37328	I	3.80549	3.84112	2.48758	5.90621	5.93368	5.91731	9.56399	9.55801	9.60819	9.30751	9.26137	9.24288	14.9071	14.8837	14.8465	7.98103	8.03741	8.10371
transcript_37340	I	2.98451	2.382	0.810655	4.68405	3.12485	0.946188	2.3689	0.797674	0.101716	3.07792	4.03941	1.9413	7.56874	4.33251	0.0748604	0.0454171	0.123734	0.0168372
transcript_37346	I	1.07457	1.99466	1.36944	0.396711	0.640323	0.678482	4.88518	5.29761	4.71133	4.09224	4.30025	3.97889	8.49077	8.7981	8.71834	4.01717	4.60574	4.65351
transcript_37358	I	1.05747	0.874393	0.469974	0.63508	0.923038	0.775751	7.08673	7.2185	7.15479	6.19213	6.30715	6.22154	9.20934	9.20344	9.20509	7.15575	7.26607	7.16581
transcript_37369	I	0.134437	0.00203	0.0282791	0.253589	0.0476814	0.66499	4.99343	4.53358	3.17747	1.84587	1.23602	2.01077	6.08407	6.02931	6.24629	5.33234	5.15465	4.86681
transcript_37380	I	0.136914	0.0106397	0.0255547	0.443055	0.605198	0.585501	2.01959	3.81036	2.15855	0.77055	0.561818	0.0221397	7.68535	8.4312	7.75711	1.48586	0.00782947	0.601796
transcript_37384	I	4.51465	4.43513	4.60967	4.61784	4.53947	4.66684	5.90877	5.95787	5.92905	5.02077	5.01065	4.92821	9.43379	9.36701	9.38244	6.65009	6.61183	6.64471
transcript_37401	I	3.07336	2.94533	3.32026	1.87771	2.76277	2.56254	2.88403	2.77074	2.94654	2.43455	2.36994	1.71704	5.58342	5.61947	5.74288	4.20608	4.38326	4.09256
transcript_37409	I	2.38157	2.2396	2.25448	0.157779	0.229651	0.11622	7.34107	7.24069	7.33154	4.69837	4.51765	4.6647	8.59374	8.67441	8.72933	5.45548	5.32289	5.4695
transcript_37430	I	2.24094	2.05811	2.58921	2.97749	0.00144175	1.82425	0.817235	4.19793	4.11051	2.87912	4.21873	2.37081	3.46527	4.81111	5.12311	0.465613	0.00145129	4.04587e-05
transcript_37432	I	1.99525	1.59357	1.42594	2.98702	2.95644	3.04454	7.36982	7.32137	7.34373	7.01072	7.0528	6.96132	11.3494	11.4233	11.4361	6.35538	6.37109	6.32373
transcript_37433	I	0.0980895	0.600069	0.986654	0.206774	0.881796	1.44466	0.761396	0.00695912	1.49677	1.1516	0.089215	1.29903	3.70302	3.38803	3.7362	0.93044	0.250185	0.000110223
transcript_37434	I	0.0935365	0.000914655	0	6.44175e-06	0.000342755	0.00542103	1.01347	1.66425	0.120264	1.71582e-11	0.000132648	4.80514e-14	7.41651	6.73705	8.23617	3.75459	2.11915	1.1715
transcript_37438	I	0.296732	0.209934	0.0287183	1.13558	1.20839	0.729779	2.70204	2.71304	2.13793	0.00710854	0.0113429	0.00146825	4.70057	4.57132	4.72398	3.65302	4.42078	3.58402
transcript_37443	I	0.170482	0.0125123	0.0263505	0.800882	0.258632	0.728641	2.5437	2.7101	2.73902	1.20396	0.92235	1.75505e-06	7.74918	7.85274	8.14404	2.36365	0.00943639	0.253566
transcript_37446	I	2.48646	2.01858	2.24999	0.808604	1.63365	2.62672	2.01768	2.62833	1.63908	2.06642	2.78269	2.11418	5.95795	6.18583	6.0019	2.84838	2.81991	2.2864
transcript_37460	I	0.00637282	0	0.0343886	0.647861	0.136044	0.0647167	2.30127	2.48099	3.69148	1.08904	1.14646	0.422525	3.99992	4.34224	3.85571	1.68866	0.00536348	2.01025
transcript_37465	I	0.0593987	0.0592707	0.111317	0.0603495	0.161644	0.0595197	0.536676	1.69354	0.568407	2.64953	1.87924	2.43351	5.98414	6.10135	6.28233	0.225148	0.383396	0.811189
transcript_37485	I	0.145575	0.00218312	0.0292096	0.320776	0.0916069	0.699343	2.26545	4.22603	4.15929	2.1741	2.90754	1.11783	6.69411	6.65339	6.67904	5.25591	5.82088	5.67669
transcript_37486	I	0	0	0	0	0	0.118911	1.80588	1.7276	2.12292	0.31918	0.542268	0.396268	6.11957	6.23641	6.27602	0.861455	1.41688	0.784489
transcript_37488	I	4.19194	4.27911	4.45656	4.08226	4.22216	3.97627	4.693	4.50565	4.52129	3.31298	3.13702	3.27565	7.83958	8.0217	8.02007	4.07895	4.0597	3.93566
transcript_37495	I	2.9525	0.000442184	0.000991577	0.0017613	1.54084	2.57976	5.43746	5.10805	5.09768	3.82777	3.72626	3.98285	5.45426	4.62993	4.18811	3.73517	2.81039	3.77216
transcript_37498	I	2.90592	3.17012	3.72742	3.89219	4.18915	2.93569	3.40445	3.38484	3.82924	3.89658	3.77154	4.53017	7.08618	7.15161	6.84175	4.79059	4.92493	4.79487
transcript_37502	I	1.93865e-11	0.0140238	0.00589965	0.0872044	3.49137e-09	0.490626	2.20141	2.81436	2.84073	3.53893	4.35717	3.51984	5.47405	4.29754	3.46585	4.74505e-06	0.537159	1.50798
transcript_37509	I	0.0792231	0.0230717	0.053315	0.480783	0.514209	0.66468	0.0898052	0.485376	0.466735	0.438293	0.157956	0.340781	6.98193	6.97513	7.20476	0.0624181	0.410985	0.445828
transcript_37514	I	3.15497	3.17873	2.75579	3.23236	3.36074	3.26953	4.12871	4.12006	4.32437	4.98181	4.79512	4.79514	8.59508	8.72519	8.70373	3.71715	4.05479	3.81597
transcript_37519	I	0.109157	0.208748	0.110221	1.11159	0.615516	0.527799	3.76282	3.12355	2.71732	1.66716	2.34646	2.66263	7.78778	7.88881	7.98324	3.73086	3.84359	3.8511
transcript_37520	I	4.12643	4.41859	4.51759	4.47293	4.30693	4.55111	5.74762	5.84195	5.74566	6.64514	6.60841	6.50752	6.61386	6.8178	6.9155	4.98253	4.78556	4.84615
transcript_37541	I	0.331087	0.295643	0.329682	0.0935455	1.1193e-07	0.0269529	5.84323	5.96148	5.83982	6.4665	6.42983	6.46232	5.46817	5.63979	5.63705	5.43505	5.44279	5.49572
transcript_37545	I	0.017045	0.598212	1.15169	0.0883503	0.17959	1.87566	5.57192	5.56756	5.32476	3.18417	3.35094	3.45225	8.65853	8.71354	8.63435	3.77811	4.01531	4.71199
transcript_37552	I	5.68819	5.67878	5.83021	4.47397	4.71357	4.62816	6.81467	6.86632	6.96918	7.04408	7.0129	6.96478	6.5393	6.52068	6.54564	3.9818	3.78842	3.80981
transcript_37555	I	2.71835	0.0436559	1.58458	1.51904	2.61748	1.96108	2.26965	3.15556	3.11452	3.62818	2.54727	2.70305	4.64554	4.45571	4.41954	3.48544	3.64552	3.26615
transcript_37562	I	0.0648695	0.0648188	0.131788	0.0664148	0.205052	0.0652488	1.26447	0.572261	1.3678	0.423951	2.60094	1.54775	6.7483	6.71863	6.63784	0.29283	0.597523	3.28824e-07
transcript_37567	I	2.83037	1.33364	2.05077	2.75153	2.81262	2.3507	2.50332	2.30964	3.18067	3.74025	2.83272	3.31136	4.88718	4.96804	5.01006	3.48495	3.95312	3.69205
transcript_37568	I	0.00424353	0.000794364	6.40685e-15	0.0359627	6.09868e-09	0.119225	0.000132509	0.00861915	3.77136	0.00938093	1.69339	0.0587602	9.24692	8.00826	8.52706	7.22522e-07	1.31286e-06	3.80108e-09
transcript_37572	I	0.165338	0.00599091	0	1.04587e-05	0.00660202	0.0753328	3.88619	2.35774	1.58952	1.78357e-11	0.000108163	1.63375e-14	8.41766	6.78462	8.26739	4.81733	3.35921	3.19786
transcript_37574	I	0.535524	1.03352	0.203316	2.31544	2.30341	2.20478	7.79415	7.56929	7.37095	6.32769	6.22863	6.58782	11.9718	11.7938	11.7941	6.75641	6.98775	6.94227
transcript_37595	I	0.226107	0	0	0.678708	0.712831	0.907912	5.67163	5.60012	5.53128	3.78699	3.86917	3.58125	8.87679	9.02352	9.0242	3.57418	3.25748	3.14899
transcript_37600	I	1.70811	2.54754	1.91827	1.1198	1.20026	0.970963	4.68112	4.7484	4.6815	5.19603	5.2066	5.07348	4.72528	4.52317	4.42596	3.02213	2.91203	3.45646
transcript_37601	I	0.256309	0.249382	0.817341	0.108988	0.576577	0.912661	5.68944	5.57824	5.65175	9.94891	9.97345	9.94693	8.34127	8.42975	8.48144	4.83526	4.83224	4.60049
transcript_37604	I	5.6578e-05	0.00077394	0.0515091	2.36755e-05	0.0024589	0.473161	0.753192	1.55153	2.12969	0.0133947	0.403439	0.00043878	4.08325	4.58698	4.63629	0.0014161	0.15376	2.02615
transcript_37608	I	4.26595	3.97726	4.32202	3.97109	4.13419	4.34089	4.8516	4.75848	4.79121	3.6383	0.952312	4.28707	8.2073	8.25967	8.08452	3.82855	4.09965	4.54568
transcript_37655	I	1.85105	2.21477	2.35303	1.20676	2.04832	2.29216	5.3591	5.23412	5.0992	5.84515	5.92462	5.8269	8.68031	8.92394	8.9615	3.12241	4.06082	4.45354
transcript_37659	I	3.50684	3.29597	3.24891	2.79661	2.6036	1.40265	2.9317	2.29908	3.05465	1.86898	2.32906	2.01018	6.03421	5.67077	5.49432	4.43768	4.1018	3.80629
transcript_37660	I	4.06548	4.24234	4.19282	4.19783	4.23436	3.92915	4.90424	4.97268	4.98226	3.9795	3.82862	4.04645	7.90791	7.70492	7.7915	6.20284	6.09268	5.83342
transcript_37664	I	0.342259	0.00220623	4.84246e-06	1.6126	2.54092	0.498116	7.09386	7.47752	7.15655	3.16109	1.81432e-05	0.000453321	10.8929	10.7858	10.8567	5.7484	6.19239	6.25215
transcript_37669	I	0.377544	0.35994	0.415257	0.0977395	1.12843e-07	0.027817	6.70283	6.73448	6.76947	7.47764	7.36685	7.48552	5.72701	6.06155	6.29948	5.75749	5.95988	5.79099
transcript_37670	I	0.00437289	0.00479522	0	0	9.43831e-08	0.101239	0.487149	0.505278	0.118368	0.320206	0.0115298	0.00369695	2.81731	3.43304	3.07112	0.02945	0.021914	0.0690978
transcript_37678	I	4.85197	4.77438	4.74802	4.82588	4.74845	4.73298	5.40653	5.42238	5.33954	4.7798	4.63933	4.70298	8.36023	8.55465	8.5549	5.61444	5.66499	5.59615
transcript_37684	I	0.437305	0.351244	0.10098	0	0.206731	0.291174	2.95363	2.88487	2.99606	0.508708	0.668643	0.551489	6.56805	6.32999	6.47105	0	0	0.132867
transcript_37687	I	2.09383	2.17909	2.24521	2.06334	1.86224	2.15387	4.22798	3.82213	4.03307	3.72772	4.19197	4.00868	7.55195	7.56602	7.53175	4.12574	3.88231	3.94684
transcript_37689	I	0.0417512	0.0976827	0.0290358	1.13615	0.096593	0.759273	2.20602	2.55159	2.82331	0.00692202	0.0124281	0.0016629	4.39343	5.37251	5.10039	4.00869	3.91953	3.37943
transcript_37699	I	2.78736	1.7719	1.86766	5.81867e-11	9.28994e-15	4.47198e-13	6.87063	6.81862	6.82659	3.2012	3.57467	3.62636	5.07629	4.90896	4.97116	1.35344	0.907103	1.77242
transcript_37709	I	4.12335	4.20808	4.16712	4.15093	4.17645	4.30126	4.35679	4.21072	4.00414	4.55056	4.74046	4.52044	7.77622	7.95802	8.0248	5.08206	5.35821	5.22664
transcript_37712	I	3.86302	4.13999	3.70062	3.68489	3.11039	2.22144	3.95552	4.32585	3.95065	4.04182	4.70962	3.26286	6.90688	6.85794	7.15744	3.95638	3.40679	1.70679
transcript_37715	I	0	0.126632	0	0	0.4802	0.251018	1.35348	1.54496	1.48229	0.237748	0.496806	0.320895	7.1841	7.24375	7.2559	0.993481	1.84871	0.419705
transcript_37716	I	0.0486705	0.132276	7.84202e-10	0.0127963	0.0760816	0.0165511	2.05488	3.30623	2.12571	0.700054	0.00544675	0.016533	5.81751	5.64545	6.62372	0.0342342	0.204252	0.167531
transcript_37721	I	3.96853	4.05517	3.13952	3.40472	2.56505	3.737	3.79234	3.69631	3.17872	4.60726	4.37395	3.13317	6.66063	6.59396	6.99609	4.61826	4.07485	4.46024
transcript_37726	I	3.45096	3.45604	3.61365	3.24878	3.00775	3.16682	5.06278	5.19289	5.40429	6.51486	6.51494	6.54305	8.56593	8.64223	8.585	5.26777	5.70039	5.3617
transcript_37727	I	0.0352404	7.69383e-11	0.251773	0.741228	0.0417154	1.64981	4.19104	2.598	3.5688	0.0454772	3.41946	2.42392	5.82044	6.27805	6.11368	0.691999	2.11885	0.0271908
transcript_37728	I	0.526592	1.02881	8.73404e-05	2.91774	2.12586	2.73907	7.41293	7.36414	7.50336	6.71985	6.76818	6.7309	11.0659	11.0943	11.053	7.28117	7.14277	7.18409
transcript_37735	I	0.292298	0.000422214	0.190085	0.896236	5.88779e-08	0.123364	1.2344	2.48482	2.74294	0.0347223	0.605131	0.379389	7.93393	4.68772	5.38959	0.000105982	3.64396	0.0668961
transcript_3774	I	0.0181519	2.87492e-06	1.12163e-06	1.01722e-05	0.0210731	5.88714e-05	0.489146	0.332894	0.207424	2.35118	2.26557	2.49651	1.60363	2.32421	2.24124	0.10844	0.000447569	0.081566
transcript_37752	I	0	0	0	0.35458	0.36943	0.250905	3.14336	3.64081	3.05586	4.44129	4.21019	4.24779	7.97886	8.06705	8.13489	0	0	0
transcript_37754	I	0.248951	0.0877375	0.134869	1.18148	0.855366	1.05793	0.873198	0.867291	0.824864	0.236149	0.31519	0.21418	10.3523	10.6023	10.5565	4.34729	4.75789	3.94536
transcript_37768	I	4.2122	3.99402	4.30628	3.65929	3.78833	4.02164	4.17242	3.78267	4.2371	3.19847	3.44462	3.09257	7.29994	7.62427	7.40087	2.61041	1.75445	4.59516
transcript_37770	I	0	0	0	0.00215854	6.40685e-16	7.36862e-07	2.84984e-09	0.00219716	0.000128034	5.96591	5.60138	5.69264	8.15458	7.86145	7.86173	0.0481097	5.50255	1.60868
transcript_37775	I	0.404412	0.364502	0.0298294	0.791121	0.569404	1.59138	3.44354	3.96464	2.39106	1.00571	1.12742	1.58942	9.28707	8.86615	9.00408	4.02778	2.76202	3.07019
transcript_37790	I	2.71779	2.54473	2.60657	2.46669	2.67887	2.53771	4.46794	4.43581	4.27063	0.325931	0	0.628286	6.34765	6.43701	6.47897	2.91697	2.67078	3.01519
transcript_37795	I	4.14778	4.28735	4.05284	4.42875	4.60751	4.50514	5.00622	4.92454	4.90321	4.80637	4.84946	4.89298	8.09316	8.29259	8.299	4.18601	4.59895	4.28143
transcript_37801	I	3.39893	4.87579	5.48204	5.61691	4.49084	3.97662	7.57161	7.6794	6.54581	5.04633	3.67276	3.99317	9.32429	8.96775	9.15445	8.0804	8.11841	7.17572
transcript_37804	I	5.12147	5.12513	5.02469	5.05267	5.06312	5.15151	5.10661	4.89274	4.88266	3.27773	3.32859	3.33354	8.21218	8.23753	8.29086	5.94406	5.9273	5.77229
transcript_37813	I	1.73847	1.72113	2.07685	1.46659	0.926384	1.56016	3.42065	3.08317	2.57624	2.04066	1.19131	2.76471	7.53115	7.29391	7.3522	4.08794	4.70747	4.38092
transcript_37821	I	0.000303365	0.00249911	0.0913295	0.000318852	0.0522148	0.00184557	3.1423	2.6457	2.5606	0.00122627	1.73112	0.0529352	3.98976	4.57229	4.4344	2.32942	0.059921	1.96361
transcript_37823	I	2.97913	2.45436	2.9298	2.64594	1.47538	2.47936	5.2963	4.98951	5.39546	5.68323	5.76729	5.69423	8.53421	8.97062	8.98172	4.01249	4.54544	4.24093
transcript_37824	I	0.778405	1.08442	2.33998	3.63169	2.78611	1.40076	7.06825	7.39946	7.18395	4.62181	4.36349	4.16902	10.9773	10.9204	10.8956	4.28884	2.14323	4.39794
transcript_37826	I	4.41211	4.55833	4.56292	4.50094	4.58456	4.53906	4.66149	4.68212	4.57086	3.83397	3.8419	3.78009	7.44994	7.67271	7.72127	4.966	4.91253	5.07846
transcript_37839	I	3.72164	3.55074	3.81343	5.76722	5.7171	5.89624	7.52859	7.6681	7.57752	5.46098	5.54107	5.30642	9.79315	9.96093	9.9858	4.80149	4.82239	5.13814
transcript_37842	I	0.0071884	0.226369	0.187817	2.40753	2.32097	0.889858	5.05152	5.18044	5.29776	2.82987	2.48496	2.87151	11.0149	11.2795	11.2605	4.60012	5.06689	4.6545
transcript_37843	I	1.43311	1.83717	1.62005	2.20401	1.94784	1.47639	2.99342	3.17088	3.73472	3.85756	4.19123	3.94447	8.99419	9.22915	9.30426	4.63917	3.56012	4.31736
transcript_37854	I	0.0892767	0.0346838	0.0600991	1.66999	1.50042	1.75308	0.243981	1.09768	1.21878	1.83656	1.16456	1.60829	9.37462	9.57043	9.60505	0.070473	0.763228	0.730005
transcript_37868	I	3.38138	3.85702	4.14577	3.96091	3.16732	3.75314	2.01862	3.1968	3.83447	2.14027	2.32199	2.5932	6.26571	5.92713	5.71409	4.60064	4.39893	5.24978
transcript_37869	I	0.72905	0.477992	0	2.38231	2.16115	2.3975	7.73024	7.61095	7.63785	4.64048	4.31523	4.26621	11.6113	11.5875	11.5942	6.40132	6.41948	6.38913
transcript_37870	I	0.262102	0	0	0.000961241	0.142132	0.219556	0.606248	0.253761	0.564421	1.57293	1.29105	0.887968	2.80818	3.06694	2.86164	0.851504	1.72961	0.650328
transcript_37876	I	3.53435e-08	2.84883e-06	0.0617054	1.61984e-09	1.78453e-11	2.31702e-06	0.000828209	0.308861	0.85815	9.0713e-09	2.28532e-12	1.15492e-09	3.83748	3.54691	3.68895	0.451336	0.0620687	0.0896495
transcript_37880	I	0.00581839	0	0.0327389	0.371586	0.00845243	0.0636598	3.96284	2.83987	2.10651	0.824014	1.03369	2.22124	6.95991	6.88233	7.0244	2.6241	0.00741346	0.796978
transcript_37886	I	1.07219	0.477689	0.753492	0.493399	0.79421	0.384062	4.72139	4.61594	4.75087	6.50266	6.3444	6.63156	8.34205	8.28861	8.30226	4.45761	4.37974	4.39002
transcript_37888	I	2.02113	0.0415379	1.62396	2.42061	1.75262	1.91732	5.91971	5.77332	6.17404	4.95841	4.9065	5.0324	10.2776	10.2854	10.3517	5.51261	5.20712	4.93778
transcript_37890	I	2.99459	2.84372	3.0573	2.2674	1.46856	0.878938	5.44858	5.58766	5.67644	5.21502	5.19022	5.0663	7.56247	7.36499	7.42887	5.50521	5.42602	5.12072
transcript_37893	I	4.8872	4.26433	2.6002	4.00807	4.05197	4.75598	4.97333	5.03266	5.59175	4.63158	4.40489	3.63935	8.46006	8.77617	8.48245	6.14497	6.41835	5.87709
transcript_37899	I	4.87056	4.73698	4.52516	4.82169	5.01336	4.49326	4.70002	4.73566	5.38278	5.42793	5.10679	5.10597	7.36173	8.12634	7.70693	5.95541	5.81316	5.89568
transcript_37903	I	3.58851	3.45084	2.88471	2.68927	2.79822	2.11554	7.01612	7.18287	7.29689	7.37878	7.37983	7.25325	9.2884	9.25432	9.21623	6.63433	6.52473	6.58116
transcript_37911	I	0.464859	0.415397	0.0305033	1.15137	0.861954	1.20615	2.82861	2.00588	2.84391	0.631748	1.14579	0.00660976	9.50974	9.80416	9.66713	1.96248	2.88967	2.31565
transcript_37927	I	3.94597	3.73592	3.95531	4.06077	3.87133	3.73328	5.40657	5.36737	5.26642	4.05265	4.1105	3.94709	8.73719	8.6286	8.73739	5.28754	5.13276	5.23286
transcript_37933	I	2.91555	2.59364	3.00418	2.82555	1.8538	2.8974	4.62693	4.49552	4.58302	5.25883	5.30205	5.42952	6.51565	6.57769	6.66966	3.9951	4.56096	3.98295
transcript_37937	I	0.524054	0.00470977	0.130868	0.423943	2.1229	0.00610612	1.88612	3.70105	2.2777	2.36024	2.14035	2.00791	7.63139	6.114	5.91371	3.96087	3.08769	3.88047
transcript_37941	I	0	0	0	3.40369e-06	0	2.56301e-07	0.00110137	0.0447557	0.0744121	1.60803e-10	9.55981e-07	0.000507857	6.09136	0.680899	1.0902	4.89663	4.59976	0.00264942
transcript_37950	I	4.27749	4.59661	4.51505	4.17736	4.20252	4.37521	4.72913	4.65036	4.88668	4.31251	4.53165	4.4843	8.20114	8.2517	8.24919	5.44663	5.17347	5.16316
transcript_37971	I	0.143539	0.00164181	0.000962917	0.0741799	0.00623019	0.283147	0.955918	1.00938	0.730498	1.00437	0.353888	0.00314559	5.63133	5.10106	4.82833	0.238652	0.835106	0.0402017
transcript_37975	I	0.000759638	1.18889e-11	0.588052	0.00290629	0.0166774	0.0119653	0.0845876	0.182378	0.00227999	0.000442609	0.0137661	0.000131226	4.41378	1.74267	1.75097	0.89119	0.0027274	1.07059
transcript_37979	I	0.19024	0.289826	0	0.0109337	8.46945e-09	0.245631	2.65794	1.96171	2.31324	0.537555	0.843767	1.61868	5.69349	5.70568	5.49282	0.505597	0.35733	2.01141
transcript_37986	I	0.00364244	0.273677	0.0591749	2.14439	0.0884989	0.0337284	5.3306	4.81765	5.15032	2.11558	2.43443	1.6861	9.25503	9.17316	9.20084	5.17224	5.59931	5.23612
transcript_37987	I	3.97368	4.44492	4.2394	5.1507	4.76869	4.47438	4.94712	5.23259	4.72873	3.86817	4.23007	4.23555	8.71697	8.45117	8.80784	4.2541	4.15234	5.3906
transcript_37992	I	0.191364	0.0137985	0.0268532	0.115749	0.321228	0.443675	2.07201	2.35724	0.97311	0.730789	0.463692	2.39149e-06	6.34985	7.01219	7.49615	1.81324	0.00117198	0.148148
transcript_38000	I	5.74983e-05	1.99017e-07	0.0197066	0.0110532	0.000804479	0.00279698	0.665138	1.17473	1.66401	1.55953	0.573712	0.00128191	4.83739	4.16121	3.91374	0.00132178	2.57197e-05	0.942043
transcript_38009	I	3.86439	4.23938	4.04134	1.74423	1.95453	2.25689	5.76286	6.26461	6.06635	4.95872	4.99844	4.74876	5.04322	5.00576	5.40467	5.23625	4.93836	5.5966
transcript_38012	I	2.10697	2.12815	1.76347	2.82773	3.62174	3.61788	3.2553	2.74548	2.3111	1.83514	2.46437	2.91658	6.30992	6.62031	6.73091	1.56419	0.612619	1.64322
transcript_38024	I	5.69833e-05	0.675901	0.0611887	0.632908	0.432061	0.066944	1.46289	4.83529e-05	0.0727129	1.81143	2.79038	2.3999	9.92712	10.1257	10.1461	0.0717515	0.00405438	1.83729e-06
transcript_38031	I	0.784944	0.583531	0.0766527	2.91471	2.17234	2.60737	6.85225	7.3603	7.16159	3.35808	3.40534	4.468	11.0723	10.9543	11.0602	7.15727	7.37538	6.58207
transcript_38036	I	1.92282	2.69059	1.59227	2.66263	2.55771	1.73534	1.16816	1.85928	0.00871872	1.82724	1.85201	3.25676	5.27739	5.44658	5.49865	0.169823	0.593497	2.24456
transcript_38056	I	0.136095	0.256279	0.135552	0.257428	0.492427	0.261176	2.51446	2.81192	2.60215	0.677612	0.861164	1.30798	8.17195	8.12607	8.15455	2.66184	2.43977	2.81939
transcript_38059	I	3.81719	3.30616	3.75259	3.91475	3.35131	3.91547	4.20043	4.37704	1.59748	2.74932	3.50382	3.87937	8.1899	7.42276	7.95068	3.52598	4.27392	3.61767
transcript_38060	I	3.18658	2.92897	3.01694	3.58053	3.17588	3.60591	4.13807	4.39856	4.24157	3.52971	3.75207	3.95588	7.36403	7.46248	7.40047	3.96288	3.79883	3.89641
transcript_38064	I	0	0	0	0.398785	0.153714	0.40771	1.3763	1.52915	1.70598	0.267121	0	0	8.20057	8.22813	8.32091	2.00578	2.19757	1.97978
transcript_38072	I	0.243206	0.806007	0	1.34485	1.09109	1.04407	4.49813	5.04859	4.79189	0.237879	0.385786	0.250506	10.3657	10.527	10.4863	5.86389	5.38437	5.85399
transcript_38076	I	2.87445	3.03998	3.3617	3.61391	3.51446	3.38861	5.16488	5.31943	5.34421	4.10192	4.13598	4.06816	10.1221	10.1836	10.2426	5.51204	5.24775	5.29496
transcript_38083	I	0.896716	0.795337	0.153114	0.0381755	1.24061	1.50034	4.24602	4.41644	4.67348	3.72877	3.58789	3.68151	10.1317	10.1309	10.1366	4.04837	3.98442	4.23157
transcript_38096	I	0.394734	0.386521	0	0.796525	1.14301	1.19178	1.02905	0.680099	0.730012	0.57652	0.710698	0.544464	10.8821	10.6529	10.6798	1.78714	2.08146	2.11125
transcript_38100	I	3.26253e-05	2.5944e-09	0.000764097	3.54619e-13	2.24171e-07	0.00665748	1.3382e-11	0.262978	1.13655e-08	0.022135	0.000143471	4.12569e-08	9.96669	8.8002	7.50359	0.0299936	0.00225743	1.49784e-06
transcript_38102	I	4.18338	4.25247	3.99601	4.03429	4.1606	4.34006	3.98723	4.47057	4.36444	4.26402	4.14042	4.10551	7.19584	7.06329	7.18009	5.66646	5.59206	5.56652
transcript_38110	I	0.0244401	1.36309e-05	5.81047e-11	9.89621e-10	3.25549e-05	2.68769e-08	3.03621e-05	0.482933	0.407299	1.63375e-14	1.94466e-10	6.64951e-09	4.81717	1.28546	0.253016	0.00126483	2.36792	0.430122
transcript_38113	I	4.14042	3.90927	4.0933	4.37279	4.18683	4.31729	5.95964	5.7361	5.7949	5.69053	5.89866	5.80553	7.54251	7.56644	7.59608	6.83564	6.99237	6.9735
transcript_38115	I	0.0635927	1.58269	5.03047e-06	1.66983	1.01433e-05	1.3625e-06	6.67726	6.92778	4.02791	5.80816	4.61507	6.44645	6.27152	5.29228	7.21529	7.97793	7.96988	7.97794
transcript_38120	I	0	0.251097	0.136007	0.254114	0.270192	0.669991	4.63117	4.5814	4.53934	1.70364	1.61695	1.71904	8.594	8.50677	8.51485	4.50598	4.24972	4.37299
transcript_38128	I	0.00580061	0	0.0325821	6.40685e-16	0.00064812	0.0315847	1.13796	1.40795	2.61687	0.0606687	0.0355157	2.77472e-06	4.99091	4.48855	4.56964	0.509724	1.07431e-06	0.433158
transcript_38129	I	0.878556	0.0137551	0.254303	2.30668	3.66153e-05	0.832705	0.070969	5.45437	6.18482	5.44873	5.48968	4.6167	9.70165	10.0876	10.192	4.20727	0.0002772	2.16838
transcript_38161	I	2.84743	2.95779	2.70571	3.41415	3.44302	3.16222	3.90248	3.72038	3.82353	4.7351	4.61601	4.60455	7.59926	7.57225	7.5252	3.43951	3.42227	3.16485
transcript_38162	I	0.602984	0.920769	0.612932	0.698647	0.42434	0.74646	3.81703	3.35543	3.44467	4.49231	4.18384	4.87418	7.13656	6.85072	6.65002	3.00742	2.08391	3.3009
transcript_38168	I	3.42353	3.60303	3.81871	3.44295	3.12129	3.37148	3.52238	4.09003	3.75504	2.87683	1.56747	1.76318	6.3236	6.54584	6.54449	4.55207	4.3411	4.74311
transcript_38170	I	1.82118	0.75857	0.0760046	3.58997	3.63715	3.84961	8.6433	8.79403	8.79796	5.49423	5.4158	5.2716	12.0821	12.0819	12.1679	7.594	7.40238	7.43931
transcript_38188	I	5.01995	4.98548	4.93341	5.01574	4.66612	5.08477	6.62242	6.76915	6.5065	6.85895	6.80666	6.61231	6.1545	6.46022	6.43895	4.12208	7.37836	7.63541
transcript_38190	I	1.65449	2.2331	0.0855986	2.24248	1.45069	1.57943	2.80714	0.000476287	9.38571e-07	0.17734	0.0742599	0.62051	5.06034	4.99593	5.23954	3.9461	3.86013	1.57125
transcript_382	I	2.5071	2.31141	2.54937	1.38875	1.47682	1.19672	2.90141	2.57391	2.30694	1.65495	1.90379	2.18787	4.245	5.09899	4.82885	0.0693808	0.299983	0.0286459
transcript_38202	I	1.22449	1.27785	1.99927	0.0946334	0.0970155	0.329754	5.34703	6.76835	4.80486	5.00685	4.44848	5.98441	6.39146	5.17848	4.97246	7.22046	6.33398	6.31933
transcript_38205	I	3.55808	3.46707	4.6348	3.84432	4.49646	4.31937	4.08141	4.66449	4.79982	3.62523	4.36169	3.68825	6.71617	7.05928	7.78881	4.93109	4.93757	5.01769
transcript_38211	I	3.93482	3.99731	3.65557	3.66091	3.50408	3.94003	4.41102	4.48523	4.39339	4.23871	4.31985	4.226	8.28288	8.34229	8.33182	5.98468	6.01486	5.78169
transcript_38232	I	0.00126051	0.00032202	1.96714e-09	0.000230873	0.000118397	6.4348e-05	7.09334	6.97678	7.04541	3.2408	3.35793	1.85137	8.4402	8.19988	8.20767	0.00286933	0.0957388	0.0831842
transcript_38235	I	0.0233456	1.3789	0.0853501	0.363343	1.91347	0.298363	2.66588	2.34412	2.91151	0.202957	1.40353	2.3596	9.05448	9.37674	8.76943	3.87531	2.32344	4.52471
transcript_38236	I	0.968968	1.22469	1.19063	1.51405	2.48442	3.02885	2.0274	1.3678	2.78855	2.00132	1.33563	1.25186	4.33737	4.45785	4.50877	1.92555	1.611	2.57541
transcript_38237	I	0.000724934	0.0133439	0	0.00124107	0.00362409	0.00490875	6.55147	6.83474	3.22972	1.23236e-12	3.64177e-10	6.40685e-16	11.4345	11.284	11.2016	5.82073	6.51108	6.54673
transcript_38250	I	3.98084	3.8977	4.019	3.98076	4.24096	4.02465	4.04231	3.83204	4.18746	3.77779	3.46878	3.80327	7.25862	7.37879	7.42857	4.58493	4.50495	4.76703
transcript_38261	I	3.81088	2.54371	3.38035	2.63414	2.02853	2.26414	4.5204	4.32225	4.13225	3.81889	3.89593	3.07733	7.17653	7.22012	7.22462	4.43774	4.13753	4.63493
transcript_38271	I	0.0833082	0.43717	0.269695	1.91512	1.72629	2.42674	7.42553	7.43966	7.40376	6.19455	6.32177	6.43886	10.8511	10.7903	10.7796	5.94852	6.0975	6.0915
transcript_38281	I	0.155084	0.0839229	0	1.30083	1.07728	0.321935	4.92169	4.77289	4.6784	1.80525	1.86913	1.64227	7.53433	7.64832	8.06035	4.14793	4.0349	3.55209
transcript_38282	I	3.92772	4.40431	4.21575	4.26489	4.25648	4.56599	4.89133	4.99517	5.02337	3.82329	4.09537	4.25888	8.72291	8.52876	8.53499	4.38228	4.58024	4.1948
transcript_38285	I	2.06867e-05	3.60314e-05	0.703033	0.0774242	0.478775	0.0327164	5.31618	4.39755	5.52328	4.43853	3.74185	4.18911	6.12721	4.97796	6.20026	0.00651307	2.04429	4.01083
transcript_38295	I	0.693781	0	0.688268	0.825011	0.464476	0.883249	3.30988	3.9241	4.34926	4.58427	4.89938	4.30763	7.26609	7.44033	7.7116	1.56492	2.88789	0.871181
transcript_38309	I	1.07041	0.738241	0.0851158	1.281	2.81951	2.10415	7.70897	7.32397	7.52272	4.38679	4.11769	3.42142	11.9008	11.9485	11.9122	6.37635	5.41954	6.87906
transcript_38315	I	1.82386	1.68135	0	3.44454	2.91311	3.30316	2.9333	2.91692	2.74966	2.19587	1.68057	2.3071	13.293	13.1744	13.2519	1.08304	3.22773	2.36219
transcript_38322	I	4.86244	5.1662	4.74148	3.85047	4.36595	4.11371	8.781	8.83344	8.7539	8.11358	7.95366	8.00655	9.68421	9.85346	9.92101	10.1531	10.1604	10.1951
transcript_38324	I	0.153825	0	0	0	0.161646	0	0.496799	0.715108	0.772019	2.33548	2.62241	2.02205	4.57112	4.85745	4.94011	0.728568	0	0.846974
transcript_38328	I	0	0	0	0.703824	0.724602	0.711649	4.16833	4.26614	4.02689	2.17326	1.81262	1.74062	8.78645	8.71044	8.69517	1.67957	1.51408	1.79392
transcript_38334	I	0	0	0.101418	0.454607	0.29945	0.239233	4.80407	5.08663	5.12144	4.42626	4.21638	4.71926	5.62272	5.69823	6.11353	4.69966	4.22369	3.71461
transcript_38335	I	0.151043	0.2837	0.283767	0	0	0.153442	0.855155	0.509943	0.588657	6.00415	6.04074	5.90995	3.95644	4.17513	4.21137	3.01322	2.63551	2.76167
transcript_38357	I	0.977759	1.05596	0.722684	1.37452	0.333127	1.24558	7.54053	7.00827	7.70088	6.91068	6.87219	6.78991	8.77325	8.54799	8.78336	6.50543	6.65794	6.26042
transcript_38358	I	5.07767	5.18172	5.09131	4.59642	5.09254	4.96498	4.34153	4.86047	4.65622	5.0228	4.68553	4.38589	7.47314	7.56326	7.63507	5.945	5.79825	6.17638
transcript_38364	I	0.00793446	0.0193102	0.0946432	2.97455	1.90894	4.27592	0.640213	2.2037	1.15336	0.0655485	0.135534	0.000331224	9.65169	9.25402	9.42631	0.00205232	0.00167583	0.000357863
transcript_38369	I	3.83268	3.99455	3.7129	2.02228	1.53312	2.17887	5.08039	5.32086	5.20674	5.89775	6.05203	6.21867	9.25269	9.13394	9.22008	6.94337	6.90677	6.88637
transcript_38375	I	5.28754	5.12849	4.77606	5.32252	5.22477	5.04086	5.51171	5.13682	4.83824	4.269	3.73416	4.34756	8.22664	8.4405	7.94345	4.94731	4.92006	5.09565
transcript_38390	I	1.2839	2.03948	1.65704	2.41851	2.40339	2.90924	5.43464	5.41182	5.61959	0.50829	1.7907	1.27908	8.75985	8.64988	8.68553	5.07744	4.99591	5.11851
transcript_38401	I	3.71099	3.91606	3.85421	3.90123	3.80934	4.01595	4.77378	4.69938	4.55028	4.05291	3.98961	3.74413	7.70111	7.86183	7.86751	5.13849	5.12709	5.08482
transcript_38402	I	0.16096	0.0815485	0.159546	0.36343	0.438317	1.08271	4.74868	4.14801	5.73671	0.304236	0.884314	0.605589	7.42706	6.88137	8.00436	3.50302	3.10961	4.52339
transcript_38404	I	2.78099	2.51312	2.69457	1.86344	0.995303	1.71311	4.66191	4.70488	4.84884	4.33108	4.41455	4.38125	5.86515	5.88192	5.76291	4.49562	4.40086	4.50171
transcript_38409	I	5.39537	5.2731	5.47796	5.8952	5.92064	5.85068	6.07424	6.21459	6.16149	5.32924	5.31	5.36973	8.46367	8.42903	8.55921	5.02846	5.02415	5.37653
transcript_38429	I	0.969859	1.30643	0.969269	1.25149	0.168379	1.72606	4.00415	4.28067	3.78562	1.86824	2.96128	2.65933	7.90426	8.05722	8.18626	3.78198	3.33335	3.14271
transcript_38430	I	6.40685e-16	0.0530367	0	0.000709603	0.0626476	0.992289	0.000191033	0.00589775	3.33565	0.0283219	1.10215e-09	0.396014	8.69736	7.32855	6.8063	0.000838986	4.82967	4.60844
transcript_38434	I	0.0202474	0	0	0.22459	0.623149	0.0238489	0.511242	0.791845	0.558305	0.342463	0.122177	0.895729	4.01819	3.58889	3.28267	0.00229018	0.00330412	0.00449665
transcript_38443	I	6.41234	6.60077	6.63575	5.00916	4.69933	5.03518	10.1682	10.0808	10.0853	7.15003	7.16652	7.53947	9.4455	9.55055	9.45391	9.96254	9.98154	9.95538
transcript_38445	I	3.20982	2.82379	0.213561	2.67245	4.04683	2.9586	3.88082	3.53044	2.15791	0.734923	0.182251	5.95014e-08	6.09975	6.35322	6.54799	2.30316	3.10748	0.280614
transcript_38448	I	4.31963	3.81601	4.4277	2.91249	2.14892	2.92599	7.25848	7.31464	7.29197	6.37004	6.62726	6.53717	8.46489	8.46767	8.36402	8.63288	8.78137	8.70897
transcript_38463	I	0.0906783	0.673312	0.351558	1.75117	0.613067	0.0109134	0.00181347	0.000195041	3.18545e-05	0.454349	1.39185	1.2214	8.43833	8.45211	8.57743	0.777789	1.36346	0.528853
transcript_38472	I	2.15731e-10	1.04179e-09	0	0.000659761	5.76617e-15	0.239811	4.40516	4.0659	4.2885	2.72805	1.27462	2.36616	8.38774	7.83799	7.93624	3.34371	3.33436	3.46571
transcript_38481	I	6.47739	6.36434	6.47608	5.80636	5.80632	5.83041	8.31471	8.36284	8.32424	8.47394	8.44119	8.46019	8.40987	8.49445	8.48039	8.25276	8.2629	8.21393
transcript_38483	I	1.46405	1.5244	1.0125	0.05768	0.411031	0.0255422	6.70093	7.37947	6.29864	4.71975	5.12867	5.14705	6.95268	7.83044	7.07831	5.93724	5.73138	5.47371
transcript_38493	I	0	0.288727	0	0.981867	1.22767	1.01521	5.30135	4.96644	5.13849	2.18528	1.26826	1.94159	9.07351	9.28682	9.31653	3.78236	3.46636	4.32556
transcript_38507	I	5.3228	5.25179	5.22301	5.78785	5.52078	5.51105	4.34275	5.02719	5.0708	2.55618	3.27372	3.53665	6.64622	6.40337	6.33009	4.34505	3.56477	3.37846
transcript_38512	I	3.08938e-12	1.28707e-11	2.46815e-05	0.000785598	1.48918e-05	3.56509e-11	0.0314543	4.49071e-05	3.03869e-05	0.000125839	0.00345102	1.9451e-05	3.78682	2.26277	1.90423	1.67911	0.124663	2.30127
transcript_38523	I	4.0337	4.10743	3.87196	3.41701	3.50551	3.59372	4.63528	4.83186	4.8804	3.91022	3.91673	3.69232	8.07791	8.22507	8.32127	5.57286	5.78098	5.67573
transcript_38535	I	4.8853	4.5705	4.67794	4.93861	5.09991	4.86697	5.25221	5.26202	5.33282	5.91338	5.79178	5.88203	8.33322	8.46207	8.51911	5.82948	6.1091	6.09418
transcript_38547	I	1.04718	0.650841	0	2.74796	2.34505	2.26042	7.36021	7.3915	7.43565	4.89892	5.0738	4.85482	11.4091	11.4169	11.4491	5.40541	5.42159	5.21975
transcript_38551	I	0	0	1.23489e-08	0	4.16445e-15	0	3.20343e-16	1.29318e-08	3.20343e-16	0.304384	1.40951e-14	3.20343e-15	4.97813	4.30554	4.31408	7.50474e-05	1.13529e-12	0.35761
transcript_38554	I	4.60352	4.65687	4.82541	2.66487	2.98013	2.68671	9.52548	9.56504	9.52416	10.6265	10.6575	10.6308	9.73763	9.89276	9.94873	8.41409	8.45114	8.37837
transcript_38562	I	0.760454	3.64161	0.066068	0.0224316	0.11149	0.0403108	1.98796	0.00279971	3.44331	1.04248	4.92011	3.91694	8.9632	0.678528	5.01128	3.73365	1.01253	4.49936
transcript_38563	I	1.53059	1.24862	0.782292	3.18249	3.48655	2.77798	8.74011	8.72392	8.75954	5.75266	5.82126	5.79053	12.4446	12.5597	12.5761	7.67274	7.63535	7.71991
transcript_38564	I	0.03491	3.72784e-06	0.105093	1.38389	2.60369	1.77049	7.8736	7.72027	7.53985	0.214021	2.16858	3.3548	12.2545	12.1176	12.1156	5.20793	6.11136	5.85365
transcript_38577	I	2.49716	2.1355	2.49818	0.88992	1.94524	1.3695	2.01653	2.53993	2.00253	3.77176	3.61286	3.50361	4.30813	4.02438	4.34948	1.68273	1.51071	1.69496
transcript_38584	I	5.61172	5.62313	5.71295	5.56891	5.55255	5.62744	6.81774	6.95014	6.88071	6.54695	6.59033	6.43738	9.13492	9.33797	9.35533	6.09796	6.08386	6.03928
transcript_38600	I	0.836617	2.32283	0.758846	2.67641	3.60082	2.87986	8.17967	8.12669	7.91115	6.88862	6.91395	6.90193	12.2515	12.1971	12.2691	7.63817	7.49656	7.44944
transcript_38610	I	9.61028e-16	0	0	3.71213e-12	1.51867e-06	1.1594e-05	5.5993e-11	0.960987	3.5711e-06	0.0631246	4.0082e-05	9.00108e-10	11.3177	10.5192	10.7869	2.05897	0.00829311	5.04064e-07
transcript_38614	I	0.745567	8.88631e-13	0.0212741	9.61028e-16	1.0251e-14	5.1079e-11	4.06773e-05	7.1535e-05	0.000281516	0.0112693	2.7435e-06	1.22905e-05	7.19217	3.37019	5.08104	1.13656e-06	3.53102	0.305576
transcript_38617	I	0.967486	1.01079e-08	0.62409	1.69174	0.00896129	3.37222e-07	1.99556e-06	2.3227	1.2853	0.972413	1.34801e-08	1.0758	3.11886	4.06583	4.15905	2.54722	0.0222596	3.11385
transcript_38631	I	6.89744	6.52546	6.76346	6.49115	6.54564	6.74584	6.67545	6.97536	6.86133	7.6166	7.80096	7.83902	11.3468	7.43907	7.36192	7.66144	7.59949	7.53129
transcript_38640	I	3.38921	2.47029	4.12686	2.65704	1.87133	3.24935	5.59392	5.74272	4.96538	4.90798	4.93587	5.81034	8.04523	7.74553	7.73199	6.60777	6.55402	6.02786
transcript_38643	I	0.525533	0.0387196	0	1.27302	0.974896	0.992501	4.55139	4.26612	4.57549	0.494662	0.795165	0.686095	9.45605	9.0131	9.45269	2.95007	4.99622	3.84011
transcript_38644	I	4.75875	4.77307	4.55382	4.25977	4.98738	4.71629	5.04418	4.75573	4.72113	4.83967	4.82772	4.8963	8.52273	8.63373	8.65176	5.75499	5.88264	6.06666
transcript_38647	I	1.19074	2.03357	2.80952	0.241567	2.56477	2.42463	2.86098	2.12412	2.19493	0.956037	1.93478	1.29881	4.37204	4.33702	4.08923	3.72062	3.87718	2.76041
transcript_38657	I	0	0.0463747	0	0	0	0	3.29598	2.38491	3.6227	0	0	0	2.24745	2.71897	2.58554	2.7889	1.73836	2.21589
transcript_38666	I	7.77087e-12	8.34653e-12	3.12423e-07	1.1447	3.47357e-06	0.000108723	4.88202	4.7637	5.03846	5.54154	5.33551	5.47666	6.83947	6.81308	6.66564	3.20207	3.05102	4.59933
transcript_38668	I	0	0	0.0380874	1.784e-06	2.62681e-14	2.18776e-06	2.24228e-06	9.31903e-06	8.19419e-05	4.71119e-07	0.00936391	0.000970963	4.36695	2.52198	2.29176	0.0952602	0.166442	1.57747
transcript_38675	I	1.16539e-05	0	0.013726	0.230062	0.0347307	9.93062e-15	2.64965	3.09731	3.69084	7.10304	7.30503	7.47423	5.88544	6.38815	5.7034	3.5338e-11	1.49626	3.67888
transcript_38679	I	0.168466	0.0839075	0.168381	0.406463	0.525869	1.25225	6.24067	6.31479	5.70077	0.351329	1.23278	0.773518	8.50044	8.60508	8.09324	4.52356	4.03514	3.18021
transcript_38681	I	5.94749	5.63217	5.96741	2.82123	2.75872	2.7651	13.0256	13.0225	13.003	7.6051	7.63955	7.91901	11.6256	11.6015	11.6043	11.4215	11.3251	11.4003
transcript_38683	I	0	0	0.0979609	0.450063	0.292943	0.239472	7.78473	7.91073	7.79413	7.03029	7.13684	6.93545	7.7997	7.86471	7.85085	5.51823	5.94113	6.07661
transcript_38689	I	1.90021	0.425563	1.40432	4.07566	3.15707	3.83292	5.13366	5.54541	3.48399	6.05901	5.84637	5.72238	8.8017	6.22266	9.06916	5.16501	6.07224	4.18362
transcript_38701	I	2.48679e-10	1.10309e-09	0	0.000977821	8.00857e-15	0.00620474	4.16172	4.22576	4.25661	0.559872	0.0471748	0.692924	8.22766	7.82161	7.62598	0.547817	2.36114	3.20128
transcript_38702	I	0.208945	0.0984822	0	1.15883e-09	0.0729131	0.780583	0.0105076	0.884747	1.2543	0.0172319	9.61028e-16	0.598422	6.29189	6.23066	1.40209	0.482544	1.08012	2.0723
transcript_38705	I	1.34652	0.0744716	0.322758	1.88195e-05	0.00275251	6.78951e-05	5.16854	5.4213	4.85918	4.37959	4.30961	4.40553	7.13418	7.34701	7.10657	2.2632	0.931007	3.13518
transcript_38716	I	0	0	0.134847	4.80514e-15	4.77327e-06	0.0238097	0.00318803	0.00281668	4.06026e-06	4.41383e-09	1.46674e-10	4.52221e-07	3.61914	3.99631	3.65505	1.69769e-09	2.82671e-10	1.17752e-10
transcript_38717	I	2.63454	1.89657	2.00567	0.810109	0.926877	1.46509	6.20568	6.43318	6.42936	8.10002	7.96201	7.82867	6.48958	6.41695	6.61237	5.89312	5.45966	5.80604
transcript_38718	I	1.36029	1.70692	0.452012	0.213647	3.30104	1.42749	8.55609	8.52899	8.03202	7.71576	7.73245	7.69895	11.697	11.9139	12.2267	8.21884	7.48671	7.68521
transcript_38721	I	1.92634	0.6761	0.366593	3.66541	2.39846	1.91009	6.72096	6.59237	7.44251	6.37898	6.52443	5.92134	11.3624	11.4988	11.2656	5.76197	6.67236	6.16142
transcript_38730	I	1.08162	0.0291762	0.580578	3.5492e-09	2.60262e-10	2.49547e-13	3.34806	2.1164	3.46977	1.83406	1.56492	1.43026	7.59461	7.64003	7.55851	3.4696	2.57779	2.92501
transcript_38732	I	1.75556	2.02995	1.58382	0.165319	0	0.300349	6.93782	6.8711	6.97273	4.17571	4.19148	4.12661	4.7002	4.95651	4.98029	4.24698	4.22813	4.24375
transcript_38736	I	0.00295213	0.00207593	0.0393772	1.24072e-05	1.18824e-05	8.24714e-10	0.56288	1.66161	3.93757e-06	1.29598e-10	8.23281e-14	8.75352e-07	3.5702	4.15764	2.53425	2.63064e-06	1.26186e-06	0.060464
transcript_38748	I	0.408294	0.207777	2.9266	3.84411e-15	3.74481e-13	2.02514	6.36687	5.63754	5.55883	5.00892	4.93936	5.62754	8.54675	8.84106	8.88178	1.21347	4.27447	3.90502
transcript_38750	I	0.764085	2.88344	0.000454684	1.35377	1.5005e-07	0.00039178	0.000113015	0.0258634	4.85091e-05	0.0867483	0.000779473	4.08887	8.17227	7.05283	7.07545	4.64731	0.138849	5.07981
transcript_38755	I	0.630068	0.0454188	0	0.0185408	1.32816	1.27659	2.79719	0.975588	2.90745	0.601767	0.394079	0.864491	6.94268	8.72989	7.94624	2.42703	0.610846	1.04057
transcript_38767	I	0	0.204794	0.210586	0.389632	0.574843	0.554258	2.67853	2.01222	2.00392	7.14801	7.25726	7.31827	5.95776	5.95563	6.02648	4.42688	4.57303	4.42241
transcript_38771	I	0	0	0.10574	5.52566e-09	9.2096e-06	0.268739	3.88734	3.49498	2.95654	3.20458	1.63787	3.16782	3.03316	2.29252	1.83806	2.662	1.97611	1.15353
transcript_38781	I	0.000115522	3.20343e-16	0.0368736	0.0561328	0.00330909	0.0107582	1.13774	0.500766	1.29083	0.0581849	0.0780597	0.272258	3.68547	4.7767	4.79004	1.99196	0.00752976	0.0236473
transcript_38783	I	5.99678	5.49883	5.82859	0.262829	3.87038	4.7036	3.2891	5.31576	0.431873	0.0846867	5.81698	4.55107	7.89432	8.09992	7.72507	7.34517	7.20202	7.24475
transcript_38786	I	1.59957	2.37586	2.1341	1.14481	1.20416	2.01275	6.72474	6.80184	6.68575	8.03528	8.18347	8.24219	6.36241	6.45353	6.26422	5.24731	6.40134	5.74052
transcript_38790	I	0.483552	0	0.664708	1.46563	0.824062	0.955365	6.09123	6.10391	5.90244	5.03944	4.72012	4.93493	10.1495	10.2557	10.1831	5.46749	5.47566	5.19416
transcript_38798	I	0.45576	0.834814	0.325422	0.73015	0.120241	0.191955	1.74293	1.41231	2.92936	3.96456	4.40148	3.44228	5.53077	2.70729	5.58966	0.551508	2.737	4.02028
transcript_38805	I	0	0.000373089	1.70445e-08	4.1445e-06	8.3125e-06	0.000378248	0.0382115	0.0474954	0.296499	0.00150407	8.87193e-05	0.00461663	6.89274	3.76623	3.37513	0.00657948	9.46817e-05	0.101683
transcript_38807	I	1.16904	1.1807	3.31826	1.3084	2.59888	0.216358	10.3033	10.2671	10.2559	6.53342	6.81942	6.64544	8.23597	8.17743	8.3012	7.58683	7.4871	7.68571
transcript_38815	I	2.46411	2.05365	2.39424	1.54309	3.56792	0.64532	0.212134	0.766714	1.99468	0.514026	2.36919	0.259553	2.90306	2.2701	2.98312	9.0658e-06	1.17161e-05	4.10136e-06
transcript_38817	I	4.25185	4.08297	3.93128	4.30168	3.80143	3.95116	5.92689	6.04626	5.86327	5.9376	6.29197	6.1028	8.56501	8.4948	8.57358	5.49021	5.61932	5.27339
transcript_38818	I	2.62111	1.9523	1.98641	0.485253	0	0.000161151	7.11286	6.78989	6.80749	6.88903	6.89777	6.961	6.86369	6.83486	6.73505	2.81279	1.58328	3.39792
transcript_38825	I	3.36228	3.15335	3.11891	4.63149	4.32377	4.49663	9.07877	9.10217	9.06801	8.1701	8.17771	8.14758	8.24242	8.2355	8.28468	6.88983	6.90864	6.83149
transcript_38828	I	0.885127	1.50502	2.01624	1.76671	2.93916	2.30967	6.65216	6.44762	6.63501	4.19644	4.35816	4.25391	11.183	11.0494	11.0888	5.83573	6.17042	6.1286
transcript_38836	I	5.35152	5.14428	5.23992	6.61836	6.46927	6.62015	11.9362	11.9207	11.9505	13.8316	13.8325	13.7994	12.4689	12.297	12.3125	12.6179	12.5982	12.5878
transcript_38839	I	3.20343e-16	0	0.000184957	2.97855e-12	4.34064e-13	3.52377e-15	2.24206	5.95025	2.79186	2.54092e-07	4.51459e-12	4.04539e-06	11.2146	10.8499	10.8015	3.14482	4.49538	2.95442
transcript_38843	I	0.615114	1.15294	0.42254	2.16691	2.93025	3.23454	9.28312	9.47821	9.51233	9.71155	9.74305	9.75568	11.581	11.5252	11.6341	8.61033	8.37334	8.35624
transcript_38851	I	1.56488	1.96682	1.40746	2.26874	2.7889	1.34752	7.97173	7.9726	7.98472	6.11637	5.99762	6.00599	11.7258	11.5973	11.6318	6.89117	6.9371	6.85524
transcript_38866	I	0.00148379	1.54687e-11	1.41992e-05	2.08555e-07	0.00198345	0.000396123	5.23589	7.29635	6.94995	0.550703	0.00199714	5.37402	11.0508	10.5596	10.6689	7.04897	6.1853	5.67949
transcript_38894	I	0	0.195298	0	0	0	0.203383	3.62366	3.38307	3.1264	0.87251	0.726129	0.173341	7.8202	7.63717	7.67896	3.17459	3.5811	3.44623
transcript_38895	I	3.8834	4.44998	3.28169	3.14568	3.49933	2.65199	6.05303	5.66951	6.28066	5.69113	5.76931	4.73325	8.95814	9.05568	9.18961	5.93021	5.8144	6.31094
transcript_38897	I	3.20343e-15	3.86935e-10	8.17655e-11	2.44963e-11	0	1.56648e-13	0.000501253	1.60827	1.66841e-11	2.0047e-12	3.48212e-13	2.78474e-12	3.86944	3.81631	2.92167	1.48419	2.62956e-11	4.19738e-08
transcript_38904	I	0.0548082	0.00486113	0.423006	0.0288566	0.437161	0.701397	0.404183	0.475672	0.0187314	0.143377	0.000258212	1.16086	6.47947	5.12022	4.96291	0.0144502	1.80483	1.66482
transcript_38921	I	5.46333	5.62665	5.45659	5.44552	5.21885	5.12101	5.76742	5.85998	5.98174	5.54694	5.34197	4.72002	8.83447	9.02587	8.96982	6.79812	7.09086	7.1652
transcript_38928	I	3.12054	3.41149	3.06079	1.57215	1.53505	1.82807	5.30693	5.34803	5.45105	2.99215	3.2042	2.81404	8.42233	8.57537	8.58614	5.14411	5.22793	5.36481
transcript_38931	I	0	0	0	0.202853	0.213761	0	1.23667	0.651709	0.492385	0	0.352742	0.189982	5.37944	5.50859	5.4807	0.783652	1.30434	1.67928
transcript_38941	I	3.00658	2.92719	2.82275	3.45914	3.45769	3.4749	5.40258	5.27031	5.28704	5.62233	5.81915	5.69631	5.53192	5.75923	5.63526	3.76319	3.71806	3.29828
transcript_38948	I	0	1.22417e-06	0	0.797916	1.08596e-13	0.941464	4.86331	5.12233	5.21923	1.38677	0.953145	2.0346	9.0529	9.22678	9.14833	4.62055	4.23518	4.44792
transcript_38950	I	0.000340812	0.0288149	0.000139268	0.406833	0.552555	0.0583613	0.136435	0.000211073	0.00991095	1.10309	2.7851	5.72689	0.590029	2.67591	3.55174	8.45454e-05	0.645806	0.0698486
transcript_38965	I	0.00457702	0.000486124	0.472629	0.243582	0.0125656	1.66926	6.96719	7.16169	7.21897	6.72411	7.0153	6.95613	10.7157	10.9365	10.7624	5.11813	5.84503	4.92422
transcript_38972	I	0.0148756	0	0	0	4.93094e-10	2.63889e-06	2.31421	0.717645	3.2029	2.23778	2.92772	2.13674	4.27467	3.94568	3.83891	2.02594e-11	1.82009	0.289973
transcript_38974	I	0	0	0.234942	0	0	0.229264	0.566074	0.421788	0.211854	0	0	0.214331	3.74627	4.21745	4.28548	0	0	0
transcript_38978	I	1.99835	1.83842	1.84164	0.607653	0.623397	0.437016	2.59405	2.67644	2.64105	5.85491	5.84828	5.76864	5.03727	5.11703	4.90872	2.86963	3.35631	3.29877
transcript_38980	I	0.152339	2.55962	1.46382	1.98104	2.61175	2.30434	6.49406	6.72386	6.9198	4.39155	4.27447	4.94492	10.6516	10.6427	10.5012	5.91176	5.52915	5.85955
transcript_38993	I	1.21288	2.32411	2.44181	0.0527742	2.6912	9.02835e-09	8.64423	8.79114	8.8203	4.03971	4.49176	4.88442	8.29609	8.19589	8.09689	3.13161	1.88612	2.06644
transcript_39024	I	0.276623	0.538703	0.306513	0.681315	1.38473	2.02432	4.04716	3.30608	4.82995	0.527488	0.695539	1.09547	6.82728	7.16687	6.65388	0.237534	0.6446	3.31888
transcript_39037	I	0.000119228	4.94531e-05	0.480844	0.175517	0.0075515	0.0292775	5.56427	4.76938	6.14692	4.13324	3.35621	3.81357	7.18578	7.35988	7.28914	2.80226	3.16088	2.99396
transcript_39038	I	9.20253	9.15922	9.19593	8.6758	8.91978	8.70491	10.0901	10.2718	10.1835	8.99975	9.05069	8.9958	10.4283	10.5668	10.7312	7.01653	6.9627	7.20194
transcript_39045	I	0	0	2.23547e-08	0	8.54434e-11	0	3.43358	2.09503	0.703655	3.22268	1.76915	1.69115	8.75488	7.91966	7.69045	8.32891e-15	3.2172e-12	2.83577e-06
transcript_39062	I	1.16086	0.598249	1.0441	0.436212	0.243397	0.442143	5.25209	5.27078	5.47038	5.01373	5.03972	5.08149	7.87956	8.04913	8.01698	3.80875	4.19765	3.98943
transcript_39063	I	1.97291	0.385307	1.1259	0.000441647	3.36534	3.30076	7.30174	6.97709	7.03008	4.69056	5.55624	5.41881	11.0548	11.3067	11.1687	3.88536	2.85496	5.33485
transcript_39072	I	2.83262e-05	2.56274e-14	0	5.18663e-07	5.99799e-05	0.000815691	7.04492	6.99008	7.14214	0.671191	0.000986855	5.35749	11.5221	10.3075	10.3662	6.72583	7.36268	7.69316
transcript_39073	I	0.00155123	0.000392245	0.00217397	0.0237993	1.59257e-09	0.00173857	1.74287	2.54737	2.68948	1.25445	2.37787	2.16946	4.54039	4.33354	4.24547	0.558954	1.43766	2.55428
transcript_39087	I	3.70348	3.50605	3.04139	2.24491	2.56874	2.56325	7.02474	7.11701	7.08853	6.6198	6.74263	6.77206	9.74923	9.73182	9.7532	5.60757	5.67112	5.74441
transcript_39091	I	1.21261	2.50488e-05	0.78933	2.50152	0.628618	0.374207	7.40116	5.33887	4.72195	7.85437	7.46685	7.58879	11.0217	10.8616	10.7949	4.33589	6.50786	5.92948
transcript_39097	I	0.520182	0.713196	0.509014	1.04819	0.297221	0	2.52055	2.62701	2.18007	0.274442	0	0	6.35335	6.09722	6.16678	2.15172	1.92567	2.40549
transcript_39100	I	2.95779	2.46579	2.58465	2.53508	1.76282	1.4428	3.78078	3.29016	3.27886	1.73336	2.01033	1.53307	5.20627	5.39051	5.57333	5.08621	5.0012	4.62961
transcript_39108	I	1.04182	0.337053	0.606687	3.68512	3.22273	2.85827	4.65257	4.53926	4.79812	2.23447	1.49224	1.9025	11.7764	11.9512	11.9952	5.27847	5.7303	5.55894
transcript_39110	I	0.0011059	0.476451	0	0.800837	0.741832	0.0030287	5.08118	5.04453	4.9669	3.05886	2.724	2.75298	9.66474	9.61729	9.70492	5.10968	4.75413	4.84235
transcript_39113	I	1.21705e-05	3.10508e-12	2.63962e-13	1.32456	0.011839	1.24252e-10	6.76357	6.47957	6.50637	6.4537	6.00564	6.35237	11.0101	10.8378	10.921	6.955	6.45222	6.58861
transcript_39114	I	5.06861	5.12883	4.97347	4.47043	4.63247	4.38715	6.86462	6.79418	6.90426	3.78031	4.17695	3.81537	8.82075	8.69028	8.73007	5.46082	5.22283	5.67841
transcript_39116	I	0	0	1.17566e-13	0	0	0.0115992	1.36814	1.9909	1.74633	3.21266	2.70261	2.72952	2.65323	2.42343	3.34984	3.42184	1.52702	2.3269
transcript_39125	I	0	3.2675e-13	2.66749e-07	1.11957e-11	2.30557e-05	1.60492e-13	1.94029	0.0553535	0.0281149	0.000380625	2.34606e-06	0.000118823	7.32785	6.78621	8.23547	6.69026	6.67342	7.29751
transcript_39150	I	0.677953	0.00183269	0	1.45199	1.67973	1.16348	2.96767	5.22577	4.57239	1.43108	0.189221	1.31872	9.24859	8.65865	9.20209	4.43253	5.32644	3.91394
transcript_39152	I	2.34241	2.49929	3.21878	2.30512	1.66152	2.72149	1.83115	2.46036	2.48622	2.9602	3.04855	2.7919	6.5474	6.39029	6.43228	4.4269	4.7641	4.52504
transcript_39169	I	0.944012	0.00211744	0	2.38173	2.06993	1.74932	5.13572	3.8765	4.85632	0.000955129	0.0593824	0.852182	10.9616	11.0144	10.9201	2.73559	0.257157	4.40795
transcript_3917	I	4.18886e-06	0.0813399	2.14333e-06	1.27588e-05	0.0262712	2.58517e-06	0.251382	0.0135838	0.0258438	2.81473	2.89455	2.59776	3.48114	2.33638	2.4983	0.076208	0.000699995	0.0971967
transcript_39172	I	0	0	0	1.25904	0.362504	1.48993	5.45063	5.67634	5.53513	2.53303	1.93137	2.66897	8.59774	8.50573	8.53904	5.54506	5.67146	5.6806
transcript_39179	I	2.30519e-12	4.43995e-13	1.60171e-15	4.64497e-13	0	2.80379e-08	0.00018973	0.000756896	7.46593e-08	5.83024e-14	1.48224e-09	2.2424e-15	3.21428	5.28145	4.55677	3.06842e-07	7.30429e-11	0
transcript_39185	I	9.54935e-10	5.8604e-09	0.0176912	6.66953e-11	4.47489e-07	6.14513e-08	6.73508e-11	1.57864e-09	1.71127e-12	1.15342e-06	5.38353e-06	2.32878e-08	5.7981	1.40248e-05	1.42136e-12	2.63094	8.46658e-05	2.52675
transcript_39190	I	0	0	0	0.679811	0.938357	0.66593	5.51271	5.41602	5.38519	3.1799	3.25398	3.21042	7.41793	7.68002	7.62469	2.23643	2.75392	2.33025
transcript_39223	I	0	0	4.77242e-07	1.20321e-12	0	1.16602e-11	2.48423e-06	0.000405549	4.31867e-06	3.06489e-07	1.76011e-05	5.99428e-06	7.48609	6.552	6.63652	4.18454	4.37738	0.0119286
transcript_39227	I	0	0	0	0	9.61028e-16	0	2.48022e-06	2.06734e-06	0.420386	4.31567e-10	0.000718166	8.89826e-09	5.5771	6.77917	6.48648	3.9173e-06	3.2181e-05	8.02005e-09
transcript_39237	I	3.20628	2.77576	2.36371	2.88317	2.31495	2.41761	5.46801	5.56875	5.34928	3.40626	2.72123	3.22694	8.50194	8.6071	8.63406	5.87748	5.84761	6.11533
transcript_39253	I	2.30006e-13	0	7.27888e-08	2.60895e-10	1.92206e-15	3.90493e-08	2.51937e-07	1.19041e-07	2.33505e-05	1.83268e-09	7.10007e-12	3.20343e-16	7.649	5.46777	6.50754	6.33819	6.01033	0.00159912
transcript_39276	I	6.6274e-09	2.74413e-05	1.20334	4.37316e-11	0.546931	0.660945	2.24394	3.26396	0.0107467	0.508139	0.848714	0.536083	2.30354	2.31388	2.69061	0.636489	1.3318e-05	2.457
transcript_39278	I	4.88651e-12	0	0	0	0	0	0	3.20343e-16	1.78157e-06	0	0	0	5.18335	4.72789	5.1434	0	3.64918e-10	0
transcript_39297	I	2.46664e-14	0	1.5002e-10	1.09557e-13	1.05072e-13	2.0598e-13	0	2.56274e-15	0	9.3492e-12	1.79392e-14	6.17941e-13	5.21726	0	0	1.33885	0	0
transcript_39334	I	0	0	0	0	0	0	4.10234	0	0	0	0	0	5.92149	5.51528e-11	2.36965e-09	0	0	6.40685e-16
transcript_3952	I	1.5094	1.01147	4.3805e-05	1.09238	1.10929	0.00115476	1.04664	0.000202257	1.92974	1.21163	1.21835	0.439795	3.89511	4.25496	4.37381	1.27525	1.95338	0.612543
transcript_3996	I	0.41278	0.232141	0.607109	1.6935	0.316469	1.01322	1.96246	1.86702	3.16768	1.24205	2.38295	1.09167	3.53586	4.38884	3.58038	2.14818	2.64509	2.06978
transcript_4052	I	0.0594191	0.13615	0.0373505	0.118872	0.610727	0.0924559	0.0412806	0.0873147	0.211432	0.97089	1.33387	1.07551	8.1383	0.107218	1.42413	0.725525	0.265749	0.235867
transcript_4088	I	2.10786	1.7869	1.82158	1.1545	1.11508	1.05554	4.21388	4.26767	4.285	4.08954	4.00841	4.01835	4.02211	4.31206	4.29148	1.64215	1.7701	1.67732
transcript_4163	I	0.573986	0.614219	0.801543	1.29884	1.94387	1.01115	3.02188	3.48934	1.22	2.77705	2.15635	2.46296	6.23172	6.73552	5.86346	3.80439	3.53106	3.13334
transcript_4205	I	0	5.22159e-14	0.00261026	8.1096e-05	0.09146	0.00136069	1.85244	1.53496	1.02442	3.83839	1.96919	2.85909	2.22615	3.52074	3.54602	0.108275	0.0302311	0.211071
transcript_422	I	0.939207	1.33419	1.16896	0.897095	1.25948	1.21424	1.34291	1.51875	1.5316	0.757294	0.651114	1.11938	4.36006	4.26945	4.15832	0.387577	0.263858	0.0880233
transcript_4222	I	0.94163	0.785451	1.01474	0.758919	0.741149	0.635439	2.35822	2.00551	2.33715	2.66491	2.84273	2.64975	3.16227	3.45946	3.36832	0.72639	1.44046	1.26375
transcript_435	I	1.24351	1.07666	0.978065	1.28311	1.1252	1.46921	1.57849	1.37896	1.06895	1.36222	1.38511	1.59089	4.29776	4.61389	4.47304	1.49735	1.62963	1.65298
transcript_4382	I	0.391371	0.380859	0.0900614	1.6331	0.0476579	0.676986	0.294472	1.60357	1.00617	0.00603031	0.391346	0.446641	3.66024	3.93397	2.44369	0.471773	0.64475	0.340139
transcript_4412	I	0.874404	0.410692	0.717121	0.0329844	0.102206	0.00065968	2.02633	2.3444	1.31923	5.17654	5.40506	5.16948	4.33947	5.06366	4.50611	1.50489	1.71318	1.48569
transcript_4492	I	1.24722	2.1273	2.10699	1.51339	1.87834	2.20563	2.61934	2.79252	2.91624	3.33626	3.28447	3.55493	4.51602	4.94028	5.02829	1.47469	1.652	1.0364
transcript_4515	I	1.07052	2.39576	1.7228	1.95004	3.19379	1.79991	3.29683	4.2386	3.62961	3.81398	3.30619	3.80606	7.6024	7.80997	7.92816	2.67117	2.23467	2.57469
transcript_4543	I	1.89721	2.15753	1.75432	2.08145	2.3918	2.65905	2.72957	2.57214	2.3743	2.49441	2.56032	2.84047	6.17956	6.35847	6.37577	3.24294	2.79957	2.94611
transcript_4653	I	6.80356e-06	6.75441e-06	0.00487253	3.04398e-06	0.035583	5.81066e-06	0.00695228	0.000908519	0.0589964	2.79964	2.89173	2.96366	2.34621	3.87365	3.07625	0.175936	0.00145342	0.212244
transcript_4774	I	0.01835	0.0131493	0.13719	0.275173	0.276939	0.253642	0.77465	0.361768	0.43201	1.03427	0.649837	1.29079	2.83534	3.67211	4.22417	1.20389	0.749841	1.2201
transcript_4797	I	2.69629	2.24779	2.4285	2.92881	2.97123	2.71402	3.33786	2.96768	2.73276	3.84692	4.00475	3.60271	5.97573	6.2924	5.94116	1.90012	2.64885	2.8049
transcript_4826	I	0.865121	0.550592	0.942861	1.02113	0.269515	1.97292	1.50834	1.00681	1.45147	0.0828141	0.256318	0.268305	3.58606	2.68302	3.45802	1.29056	0.720245	1.81708
transcript_4887	I	1.67162	2.16124	0.556357	1.68113	0.783599	1.45814	0.659673	1.0578	2.82689	0.0199957	1.80483	2.09015	4.89642	4.87079	4.59195	0.168367	0.0713271	0.1907
transcript_4919	I	2.39937	2.15725	2.39045	1.54354	1.52229	1.49236	2.77846	2.82431	2.99144	0.630024	1.09595	0.874427	5.13385	5.4726	5.33869	2.16691	1.78976	1.82627
transcript_4937	I	1.88877	1.89565	1.87768	2.11357	2.0148	2.0365	3.03598	2.96973	2.96545	5.12673	5.06733	5.07838	6.64956	6.98724	6.93748	2.08399	2.19699	2.09434
transcript_4998	I	0	0.026007	0.0265369	0	0	0.0800191	1.0824	1.22179	0.886173	1.35744	1.3747	1.36513	3.43259	3.64005	3.74539	1.46916	1.3982	1.71848
transcript_5021	I	0.0459223	0.0203676	0.309733	0.254623	0.631714	0.190655	0.37804	0.459663	0.177999	0.608053	0.429714	1.19417	2.907	4.66064	3.63246	0.159694	0.657237	0.264836
transcript_5022	I	0.321164	0.39525	0.444967	0.0734375	6.13476e-06	0.216177	1.27185	1.59313	1.21163	5.41872	5.37444	5.53156	5.04799	5.23148	5.20996	2.23794	2.4624	2.51008
transcript_5046	I	1.76739	1.89629	1.62777	2.31458	1.45017	1.73417	2.40697	2.77578	2.36692	3.97128	4.02492	4.06903	4.20311	4.31013	4.58137	2.0153	2.2016	2.18999
transcript_5117	I	1.70154e-07	5.41099e-05	5.10845e-05	2.8374e-06	5.36453e-06	0.181775	6.10086e-10	0.320316	0.109787	0.0287435	3.79727e-06	0.428041	2.24512	2.90502	2.79571	0.0336768	4.62172e-06	5.90157e-07
transcript_5127	I	2.1395	1.86166	2.20928	0.341632	0.551652	0.998928	3.74833	3.52047	3.59191	1.63232	1.80006	2.05659	3.73456	3.68785	3.6014	2.65437	2.82559	1.92895
transcript_5151	I	0.0149553	0.694679	0.670541	0.128003	0.0434577	0.0610046	3.36044	3.52205	2.96738	3.90243	4.05245	3.82011	4.84521	5.33534	5.26408	1.76148	1.76991	3.03833
transcript_5164	I	1.20501	1.2639	1.10366	2.15326	2.92376	2.43787	4.46321	3.95823	2.45183	4.44868	3.89335	4.10223	8.61972	8.8465	9.07395	3.95811	4.39169	4.39076
transcript_5408	I	1.29916	1.30252	1.10573	1.36862	1.87178	5.37352e-09	1.23787	1.79885	1.80567	0.732574	0.369527	0.591384	4.17898	4.82723	4.70591	0.768316	0.609143	0.0635018
transcript_5466	I	0.86796	0.103823	1.62279	0.735399	1.88495	1.39832	1.63846	2.10853	2.18593	4.25718	4.18573	4.03596	3.53953	4.31244	3.63189	2.02367	2.02465	1.53277
transcript_5495	I	0.000215743	0.0544375	4.21174e-11	0.000402715	0.0885991	6.63299e-06	1.12851	0.817406	0.316349	0.812159	1.51623	2.23164	4.46755	1.76837	4.01146	0.16845	0.297275	0.130471
transcript_5517	I	3.36827e-05	1.22589e-06	2.63856e-08	0.00549559	0.00307744	0.00013542	0.0475308	0.0115752	0.0117053	2.77309	2.89729	2.8782	2.58878	2.54217	3.35862	0.0283091	0.00291568	0.00112144
transcript_5559	I	2.89392	2.70984	2.75197	2.68101	2.7277	2.66424	3.52644	3.41389	3.49707	3.353	3.27227	3.28681	5.9233	6.2252	6.14119	2.8055	2.8594	2.85195
transcript_567	I	0.00972187	0.303911	0.425346	0.38248	0.332249	0.734387	0.218554	0.0895815	0.59862	0.0384833	0.541671	0.225564	3.18242	2.16246	3.46804	0.258171	0.665551	0.421239
transcript_5673	I	1.40414	0.899361	1.08629	1.61243	2.07073	1.48465	1.48528	0.00149716	0.183988	0.37695	0.427095	0.0285031	2.67401	2.59288	3.6807	0.00765375	0.744714	0.588987
transcript_5715	I	0.885514	0.464105	0.497429	1.21709	0.239174	1.96452	3.38041	2.08474	2.76381	2.37408	2.63889	3.03218	6.44944	7.13062	6.56893	0.498555	0.884473	0.232958
transcript_5753	I	0.0117827	1.07433e-11	0	1.77752e-11	0.0520889	0.00508563	1.81229	1.9536	1.65376	0.674714	0.35664	0.670061	5.11395	5.39063	5.27619	1.07968	0.977442	1.04149
transcript_5841	I	2.17445	2.58614	1.60192	2.40081	1.96358	2.02072	3.46271	3.68744	3.18176	1.20709	1.30635	0.969421	7.1685	5.60619	5.77047	3.94518	3.22827	2.87791
transcript_5910	I	0.0568261	0.109942	0.0846257	0.442312	0.0895545	0.0293545	0.334742	0.224404	0.194411	0.253004	0.0259593	0.0263451	2.6964	2.87324	2.73429	0.241464	0.177398	0.097709
transcript_5919	I	0.153882	0.204877	0.154003	0.0934402	0.130368	0.185054	0.286886	0.199389	0.160653	1.19552	1.11192	1.40072	3.99498	4.06783	4.06249	2.51487	2.60957	2.34849
transcript_5924	I	2.91932	2.47891	2.57228	2.78797	1.79949	2.44555	3.86604	3.74378	3.79824	3.39229	3.12806	3.31886	6.03021	6.4308	6.47602	2.75993	2.4749	1.87196
transcript_5936	I	1.83844	0.0797423	1.17867	1.78048	2.16938	1.2797	1.03998	1.61369	0.528037	0.125772	0.361638	0.343421	2.49029	3.0953	3.37877	0.391472	0.623067	0.05565
transcript_5944	I	0.988434	1.43252	1.09295	0.826857	0.796992	0.796723	1.73819	1.58722	1.41005	0.642771	0.593015	0.594325	4.39052	4.71586	4.45967	0.796938	1.01364	0.803082
transcript_6087	I	1.77647	1.94776	1.96357	0.990913	0.85525	0.777075	1.70804	1.95186	1.96777	3.14119	3.00045	3.1032	3.80308	4.18538	3.91519	1.39969	1.42696	0.966091
transcript_6102	I	1.28369	1.54496	1.50482	1.17229	1.12526	1.07421	2.01083	2.00091	1.94519	0.851847	0.789335	0.618616	4.97001	5.02421	5.32533	0.84161	1.34796	0.900666
transcript_6179	I	0.364328	0.515296	0.691419	0.474735	0.518879	0.117168	0.580019	0.441621	0.00701209	4.22729	4.43544	4.16693	2.17726	3.06937	2.89624	1.15194	1.11042	0.514331
transcript_624	I	0.171396	0.382297	0.496376	0.172986	0.576759	0.858193	0.0914063	0.160268	0.0321758	0.763202	0.0338441	0.227372	4.56695	1.38792	0.608941	0.414594	0.50151	0.158811
transcript_6359	I	1.51979	1.0959	1.45335	1.51639	1.60579	1.93387	0.887075	1.37467	1.2322	1.51268	0.749661	1.45514	4.30058	4.73609	4.81613	0.602071	0.492117	0.976571
transcript_6416	I	1.76046	0.965014	1.92959	0.164861	1.59704	1.73504	1.83688	0.48004	1.5196	0.516311	0.47339	0.23557	4.83763	5.41751	4.30399	0.41783	0.423101	0.73102
transcript_6445	I	0.00766089	0.121031	0.0730207	0.00689259	0.397993	0.0351058	0.0949844	6.49691e-05	0.0698704	0.000738893	0.320436	0.0995127	9.91467	0.416155	0.00644826	0.0539651	0.507398	0.00460222
transcript_6498	I	2.23576	3.33908	2.75574	3.4284	3.35483	3.7392	2.75834	2.4303	2.58347	1.84464	0.904884	1.4593	5.43003	5.8788	5.61876	1.47926	1.08727	1.5431
transcript_6500	I	1.29568	0.0170967	0.963098	1.36188	0.495087	0.863805	1.28875	1.25801	1.34516	1.89538	1.03618	0.26079	3.49049	4.51631	3.67229	0.57702	0.949527	0.77555
transcript_6531	I	3.95523	3.74797	3.9451	3.22367	3.68595	3.46983	4.04235	4.49737	3.74326	4.15225	3.73572	3.30824	5.01507	5.81991	5.55136	2.52518	1.65741	2.67823
transcript_66	I	3.01718	2.32007	2.76974	1.43998	1.85893	2.78745	1.9023	1.91754	1.77073	2.12667	2.74127	0.914572	9.88465	1.34872	1.29047	2.24183	2.7607	1.76616
transcript_6604	I	3.8076	4.0586	3.27697	2.96393	3.44889	4.09381	2.43639	4.19588	3.94675	4.79341	4.2859	5.01543	10.0028	3.37085	4.38412	5.41533	5.17231	5.05934
transcript_6613	I	0.228408	0.133767	0.486774	0.0631397	0.157097	0.269556	2.94621	3.09904	3.11989	1.09798	1.3059	1.52484	3.61418	3.75912	3.98362	2.06841	1.97209	0.900115
transcript_7006	I	2.54e-05	1.07052e-11	0	0.253446	0.0484177	0.00495408	0.304513	0.120555	0.571983	1.50163e-06	3.16063e-06	0.00175876	3.8848	4.00129	4.12128	0.00237461	0.000433679	5.63634e-05
transcript_7047	I	0	1.49737e-05	0.0110145	9.5894e-07	2.71138e-06	6.95622e-07	0.383162	0.793631	0.629631	2.37741	0.709627	1.77975	3.49484	4.77817	3.33361	0.402911	1.09714	0.557728
transcript_7108	I	2.5114	2.6647	2.32465	3.52537	3.41274	3.19795	5.29769	5.32861	5.30614	5.1817	5.04665	5.00201	6.26205	6.78678	6.61326	3.47823	3.48778	3.40896
transcript_7121	I	1.89531	1.83825	2.53379	2.2671	2.05503	0.982437	3.05006	2.89014	2.42434	3.75296	3.24786	4.25652	5.47051	5.53659	4.91751	1.34485	0.576674	0.190115
transcript_7191	I	2.96339	2.95976	2.87984	2.73057	2.92449	2.58296	3.83904	3.77433	3.7485	4.54543	4.65856	4.67094	5.44939	5.72501	5.73	3.93574	3.93989	3.92256
transcript_7387	I	4.87444	4.26236	4.66577	4.50269	4.16025	4.33896	4.32885	4.48008	4.96006	4.27843	4.45909	3.31581	5.66522	5.8141	5.85381	1.07741	3.03145	3.62427
transcript_7421	I	0.988383	1.1284	0.89606	0.369483	0.303013	0.244029	3.89387	3.78221	4.33167	1.56641	1.91676	1.81708	3.10309	3.55599	3.51278	2.22894	2.16821	1.93164
transcript_7538	I	4.15988	3.85935	4.1016	5.33692	4.51449	5.09311	4.035	3.99181	1.34472	3.82639	3.54591	4.11842	6.77655	4.53467	4.04527	3.61099	4.42627	4.37129
transcript_7572	I	2.49997	2.42745	2.42463	2.78548	2.89546	2.97753	3.56846	2.95626	3.15943	5.73146	5.81341	5.81247	5.65537	5.88995	5.80096	1.97778	1.79057	2.17783
transcript_7602	I	0.0130127	0.0243675	0	3.819e-10	0.103893	0.207646	2.14583	1.9887	2.15254	0.200578	0.384965	0.0376139	3.0265	3.9813	3.84868	0.125469	0.100982	0.648352
transcript_7606	I	0.874925	0.278951	0.847579	1.11713	0.12545	1.46829	1.22648	0.68973	1.37262	0.478106	1.22711	0.556486	5.45142	5.58131	5.30452	2.80897	3.90024	2.65968
transcript_7646	I	6.3677e-06	0.0527707	0.0292583	0.0868749	3.19078e-06	0.000152998	1.49327	1.21162	1.81626	2.88046	2.96943	2.98377	2.14936	2.22436	2.50645	1.15645	1.10819	1.36165
transcript_7647	I	2.60759	2.61135	2.37245	2.64622	2.74171	2.75404	2.23803	2.1632	2.12551	1.1675	1.3868	1.11329	4.17394	4.53515	4.44338	1.62476	1.85077	1.83343
transcript_7696	I	3.0457	2.80213	2.82584	2.74506	2.78009	3.02022	3.08542	2.8528	2.82126	2.33968	2.6159	2.36264	5.23178	5.67412	5.52294	2.89769	2.83873	2.92719
transcript_7837	I	1.31725	0.501378	1.10291	1.13957	0.668368	1.28141	1.47698	1.42369	1.34941	1.43476	1.17822	1.18178	3.83468	4.15345	4.0631	1.61151	1.57876	1.91042
transcript_7935	I	0.640331	1.1334	1.12164	0.0241749	0.000926805	9.00158e-06	3.03129	3.14833	2.92776	0.955961	0.824778	1.29078	2.04338	2.10581	2.09214	0.867762	0.754537	0.454056
transcript_8009	I	0.979565	0.911991	0.835573	0.838506	0.686452	0.621941	1.46901	1.53729	1.51176	1.37071	1.52022	1.51507	4.21072	4.22843	4.18181	1.16409	1.23204	1.14967
transcript_8026	I	4.07157	3.43354	4.27326	1.135	3.20732	1.75581	4.13373	4.21524	2.61175	4.91682	4.65174	4.60767	7.00797	1.2292	3.14628	4.16219	4.06906	5.09733
transcript_8079	I	0.179252	0.14834	0.259141	0.234822	0.127189	0.180709	0.825149	0.754549	1.05478	1.15969	1.1399	1.34808	6.03209	6.26256	6.18858	0.171705	0.107854	0.0728181
transcript_8085	I	0.807741	1.1899	1.27447	0.103398	0.0211322	5.03826e-08	0.617233	0.352199	0.00297654	2.39323	1.60315	2.46843	2.68893	2.93997	2.51196	3.16919e-05	0.000537985	0.0055932
transcript_8155	I	0.603381	0.423023	0.966068	1.12754	1.09597	1.01357	1.21123e-05	0.000161974	0.65488	0.447554	0.241981	1.06157	10.2445	0.622708	0.589282	0.922556	1.38967	0.92905
transcript_8191	I	1.60885	0.822333	1.44962	0.446098	0.635083	0.198212	0.0589747	1.38586	1.48141	1.78824	0.574725	0.390982	3.15015	3.87875	3.65791	0.567516	0.661695	0.499641
transcript_8266	I	0.107129	0.0435143	0.507124	0.756273	0.147601	0.15221	2.59407	2.45916	2.26634	2.46181	2.99324	3.03967	3.84863	4.23278	4.08852	0.966556	1.46008	1.09328
transcript_8311	I	0.339868	0.00101982	0.387569	0.0547163	0.0673902	0.272287	1.29791	0.645574	1.65666	5.69247	5.50954	5.54302	4.95385	5.36101	5.36231	0.925244	1.30634	0.00074131
transcript_8325	I	4.03854	2.99935	1.98245	4.05993	2.75455	3.85446	2.12674	3.19196	0.848307	2.32907	2.39456	2.28134	4.17423	3.67319	4.06205	2.38831	1.87015	1.10048
transcript_8390	I	1.72338	2.56429	0.367505	0.940946	2.58	1.95872	2.55269	2.28163	3.70623	4.47092	3.18119	2.28191	4.00816	4.2278	5.95464	2.5816	0.0317259	2.09337
transcript_8440	I	1.02975	0.930219	0.899584	1.0398	0.799053	1.03328	1.10543	1.26716	1.04816	2.14438	1.76947	1.87514	3.29664	3.71656	3.63737	0.668326	0.657957	0.833286
transcript_8535	I	0.655288	0.46097	0.299985	2.59273e-07	0.23886	0.176225	1.85394	1.77231	1.51315	3.18508	3.16426	2.87995	2.46551	2.53149	1.90999	0.960895	0.800813	0.875647
transcript_8639	I	0.581004	0.465544	0.653471	0.246944	0.457587	0.421783	2.22407	2.23126	2.35725	3.04929	3.13028	3.12729	2.12801	2.54387	2.57301	2.01894	2.16654	2.0262
transcript_8778	I	0.774329	0.682269	0.715017	0.0941337	0.00311011	0.166472	2.48629	2.32372	2.50896	1.70078	1.37958	1.91932	3.65631	3.66271	3.98346	0.622563	0.929754	0.50661
transcript_8792	I	0.00267966	0.220144	1.36146e-13	0.556257	0.755287	0.192305	5.88447	5.98274	6.0644	1.23447	0.376981	0.662387	7.2306	7.60617	7.51309	3.57627	3.40087	3.31129
transcript_8914	I	0.00305784	0.00979329	1.45756e-13	0.00698444	0.00874087	0.141114	2.48044	2.29284	1.6754	0.00720308	0.00897957	0.0543457	4.0737	4.36547	4.42792	2.58366	2.2631	2.58876
transcript_8990	I	4.00821	3.74625	1.50187	4.07983	3.71104	2.13252	5.24652	5.20952	5.18122	3.55314	4.72263	4.53961	6.52977	6.98349	6.22698	4.53849	5.25711	4.08404
transcript_8995	I	4.21058	3.08522	3.25383	3.31095	3.82784	4.43929	4.19551	4.54811	4.6064	5.17087	4.78638	5.27025	8.6502	4.73432	4.49161	5.5349	5.21094	5.07592
transcript_9018	I	1.4332	1.78141	2.92155	2.73455	1.27498	2.648	2.66803	3.62686	3.74973	3.55855	3.95318	4.29826	4.62857	5.38387	4.3303	3.49843	3.74702	3.45561
transcript_9034	I	3.164	2.52539	3.78949	3.77649	2.8863	0.972424	3.2147	3.13939	1.01807	3.27116	2.98541	2.66674	5.01688	5.13244	5.22596	0.192581	0.256622	0.43056
transcript_9122	I	2.43386	0.148524	2.10182	2.0019	2.10467	1.67419	2.37653	2.59336	2.58217	4.0004	4.14848	4.14837	4.8989	5.14075	5.10065	3.21361	3.15353	3.46119
transcript_9177	I	1.1536	1.71485	0.852047	0.525029	0.644878	0.259121	1.67479	1.88858	1.23288	2.84172	2.91262	2.83772	3.21435	3.40311	3.47903	1.64519	1.5541	1.2225
transcript_9192	I	1.31952	1.63885	1.43145	0.926847	1.00139	1.17329	4.00208	4.08772	4.05864	1.04321	1.1492	1.19551	4.68473	4.77214	4.74242	2.17822	2.50381	2.30222
transcript_9240	I	1.1597	0.822108	0.693384	1.89094	1.7235	1.89154	2.70064	2.65256	2.62323	0.842328	1.25912	0.881986	3.56075	3.58669	3.67664	0.977113	1.0486	0.934414
transcript_9385	I	1.00101	0.940779	0.78737	0.880795	0.942922	0.923286	2.09586	1.74087	1.81118	3.63924	3.38491	3.07562	4.09794	4.35382	4.31035	1.45946	1.71145	1.47469
transcript_9582	I	0.952581	2.62365	0.360163	0.512528	2.11488	1.462	1.858	2.36917	2.98698	3.96759	2.52444	3.92194	3.07059	4.41545	4.45216	0.696409	0.307375	2.35482
transcript_9638	I	0.300408	0.986183	0.397052	0.17052	0.737395	1.09374	0.570233	0.101317	0.340026	0.167103	0.730745	0.197261	3.3328	3.40535	3.2358	1.07414	1.52467	0.882245
transcript_9770	I	0.00375305	0.0116855	1.60492e-13	0.00977743	0.0138087	0.00785695	2.41459	1.92523	0.854973	0.0137289	0.00778141	0.0284666	2.78232	3.71233	2.94532	0.651142	0.626765	0.786285
transcript_9800	I	0.129361	0.0325027	0.000242952	0.0009441	0.0351585	0.0339098	0.496848	0.710541	0.107103	2.144e-05	6.32859e-11	0.0607099	2.38616	3.00108	2.98033	1.9112	1.96057	1.7049
transcript_9830	I	4.77485	3.65862	4.09092	4.78964	4.17067	3.56879	4.21002	4.38909	4.16581	4.89002	4.96802	4.42285	9.07112	4.51027	2.12187	5.12913	5.33366	5.36235
transcript_9867	I	0.192393	0.405612	0.378063	0.331401	0.253235	0.424269	2.50114	2.69289	2.43186	2.22706	2.54535	2.18443	3.23566	3.83115	3.67786	0.898301	0.465501	0.83027
transcript_9900	I	1.92855	1.84701	2.3256	1.51752	1.52522	1.12917	1.80365	1.54911	1.73401	4.36647	4.33759	4.2899	3.44647	3.79037	3.83168	2.03607	2.09594	2.09005

## Sheet: II
gene_id	Modules	Pv_Ph_1	Pv_Ph_2	Pv_Ph_3	Pv_Xy_1	Pv_Xy_2	Pv_Xy_3	Pv_St_1	Pv_St_2	Pv_St_3	Pv_Pe_1	Pv_Pe_2	Pv_Pe_3	Pv_Le_1	Pv_Le_2	Pv_Le_3	Pv_Ov_1	Pv_Ov_2	Pv_Ov_3
transcript_10051	II	0.0502943	0.00237247	1.53577	0.498375	0.289868	0.0571526	1.94419	2.0341	1.99663	0.180139	1.33395	0.643439	0.00734018	1.50771	1.78068	3.07281	2.64029	2.76714
transcript_10230	II	0.191981	0.015401	0.0652107	0	0	0.0328454	0	0.0149273	0	0.0773002	0.0282632	0.0140562	0.490542	0.64609	0.745879	2.20165	3.03281	2.8492
transcript_10294	II	2.26562	2.23104	2.36305	1.88612	1.7666	2.17234	5.83695	5.83194	5.88022	1.90251	1.48767	1.43114	1.51233	1.8034	1.53394	4.50691	4.31797	4.42654
transcript_10389	II	0.678292	0.285565	0.377493	0.947713	0.302939	0.407183	0.445252	0.458585	0.55229	1.1762	1.48047	1.68954	0.750489	0.680838	0.593075	4.07704	3.99197	4.04617
transcript_10433	II	3.14466	3.24476	3.58048	3.68086	3.30378	3.06026	4.67775	4.66322	4.86588	2.85943	2.54737	3.00496	2.82561	3.17842	3.42308	6.33837	6.19213	6.39226
transcript_10435	II	0.999995	1.56812	1.87628	0.614337	1.91288	0.223197	2.3	2.92419	2.78336	0.220576	0.955809	0.000788196	2.14212	2.49779	0.127562	2.5973	2.74716	2.19713
transcript_10490	II	2.45061	2.22839	2.08079	2.24746	1.86308	1.88168	2.02886	1.5875	1.7296	0.29854	0.000635496	0.388388	0.80409	0.452052	0.129705	4.48402	4.67125	4.60904
transcript_10626	II	3.48619	3.0062	3.41789	3.01576	3.00863	3.14152	1.82484	3.23742	2.99268	1.65284	2.36343	1.74779	1.44719	2.27517	1.93842	4.45104	4.89218	5.04991
transcript_10692	II	4.01221	3.99375	3.95336	3.92137	3.95746	3.89792	3.2058	3.22283	3.27742	3.8191	3.90328	3.86828	2.90253	3.01691	3.05258	6.37419	6.3502	6.34905
transcript_1072	II	1.00339	1.08477	1.22592	1.13674	0.895295	1.04722	2.88826	3.06897	3.24456	2.70426	2.5689	2.48057	2.72311	2.56621	2.42926	6.7723	6.80591	6.79328
transcript_10861	II	3.12543	1.83223	0.787087	0.770748	2.61009	1.84958	0.106751	3.25319	2.83758	2.84874	1.99751	0.000669224	2.42488	1.44248	2.41283	4.39187	4.60663	3.93676
transcript_10906	II	1.90426	1.82432	1.80713	1.80195	1.71524	1.69729	2.02786	1.97147	2.0874	2.30126	2.48335	2.48148	2.36186	2.4579	2.50398	5.41575	5.4659	5.35442
transcript_11029	II	1.08409	1.60141	0.747358	0.238699	0.832166	1.37842	0.681482	0.00074432	0.803539	0.547349	1.67	0.571556	0.0628231	0.540576	0.0809161	3.6889	3.50571	2.99823
transcript_11172	II	2.41863	2.10467	2.2732	3.12512	3.12796	3.28414	4.17139	4.25408	4.5293	3.02816	2.55744	2.49571	1.3067	1.48723	1.28413	4.01059	3.68802	3.9978
transcript_11260	II	1.93332	0.341304	0.0308158	0.774891	2.10166	2.27124	0.804259	1.81808	1.44719	1.96868	1.6939	2.54401	0.0410888	1.5823	0.655642	4.37118	3.52779	3.95177
transcript_11389	II	1.52476	1.54643	1.32674	1.09096	0.92219	1.08008	0.072652	0.0523775	0.1196	0.335301	0.272017	0.336123	0.0890199	0	0.0230073	5.78508	5.70249	5.73648
transcript_11439	II	3.26716	2.57556	3.18151	2.97836	3.44423	3.28157	2.82279	2.89825	2.27689	2.32461	2.18696	1.03197	0.97816	0.950861	1.53898	5.83801	4.57783	3.00782
transcript_11467	II	0.950848	0.687944	0.6614	0.805135	0.746481	0.729324	1.01265	0.906318	1.08914	1.41942	1.50835	1.25939	1.64202	1.78353	1.88472	4.73456	4.86879	4.703
transcript_11501	II	0.474634	0.433488	0.256688	0.1513	0.363765	0.291016	0.86756	0.716453	1.0649	0.488912	0.555937	0.631424	1.33658	1.14803	1.09339	3.52558	3.4216	3.29763
transcript_11518	II	1.35872	1.05658	1.11127	1.33893	1.30555	1.28282	1.4691	1.684	1.30941	0.734486	0.935267	0.978144	2.5433	2.85452	2.57388	7.12896	7.08623	7.09343
transcript_11589	II	0.0368711	0.0418359	0.0515441	0.0737571	0.235087	0.063845	1.19141	1.73434	1.85053	1.30278	1.35359	1.9153	2.99673	2.86373	3.6018	4.33853	4.23315	3.45088
transcript_1162	II	2.00336	1.87286	1.75528	1.596	1.52934	1.63344	1.72272	1.8403	1.70803	0.322816	0.142644	0.224359	0.881288	1.15337	1.24736	4.47569	4.56679	4.46066
transcript_11651	II	1.9369	1.37225	2.40829	1.64767	0.0175297	1.88047	2.64059	2.42044	2.34195	0.000784733	1.44359	2.64946	2.71741	2.77372	0.00914324	4.05527	3.48883	3.93149
transcript_1179	II	3.79256	3.80032	3.86381	3.41291	3.21795	3.42913	3.01195	2.79045	3.15859	3.59832	3.50256	3.26959	3.25943	3.75302	3.60091	8.5699	8.56461	8.54507
transcript_11885	II	1.10205	1.05004	2.12936	0.488896	0.846859	1.34617	1.36456	1.72439	0.783719	1.51092	1.71811	1.6015	1.01572	1.18785	1.23885	3.82773	3.60195	3.91654
transcript_11966	II	0.025024	3.08788e-05	0.0673252	2.19412e-09	5.32482e-05	0.00394925	1.94902	1.89724	1.35516	1.86542	0.971455	0.0177226	0.0948894	0.459105	0.835201	4.16884	3.88685	4.35567
transcript_12089	II	0.789972	0.000607539	0.594997	0.000414661	0.402985	0.366411	0.564901	0.813743	0.0800522	1.02074	0.414371	1.9158	2.29768	0.054182	0.00341416	3.07753	3.69485	4.11506
transcript_12098	II	1.51083	1.3299	1.06572	1.43138	1.47873	1.71751	2.29487	1.95177	2.56571	1.16409	1.48778	2.24323	2.51492	2.18239	2.52745	5.87167	6.14374	6.13491
transcript_12145	II	0.685338	0.502298	0.0926207	0.112287	0.00816413	0.022261	0.687234	1.28756	1.6973	0.85235	0.188711	6.24236e-05	0.995623	1.71109	0.00887542	3.4556	3.71207	3.6403
transcript_12283	II	2.96264	2.7459	3.08806	2.31929	2.22557	0.00095165	0.0210142	2.72538	3.22127	0.65041	3.07768e-09	0.0330229	2.31669	2.35279	2.23523	4.09175	4.09725	4.01313
transcript_12386	II	1.92964	1.38681	1.0341	1.28845	0.00651458	1.49882	1.89656	2.05579	2.21401	0.000361282	1.60277	1.73312	1.87817	0.731386	0.00446598	2.78235	3.45937	3.32872
transcript_12428	II	0.420096	0.262121	0.267209	0.522608	0.612016	0.571075	0.57835	0.776631	0.594005	1.50623	1.40929	1.73202	1.19567	1.07492	1.10295	8.09738	8.10738	8.1013
transcript_12438	II	0.253403	0.311167	0.00340743	0.0172739	1.1097	0.348721	0.050275	0.0130161	0.807493	0.664295	0.0938049	0.861047	0.00732726	0.495922	0.214013	3.51623	4.05583	4.03127
transcript_12454	II	1.53944	0.57304	1.71405	1.75908	1.13265	2.03077	0.931363	1.39596	1.52716	0.363013	0.01736	0.0697801	1.06487	1.31679	0.345359	4.30625	3.97027	3.88513
transcript_12477	II	1.88595	1.64651	1.91977	1.54461	1.03646	1.86358	1.44654	1.42469	1.03528	0.828948	1.4843	0.549563	1.19566	0.782023	0.630577	3.90619	3.5757	4.16043
transcript_12484	II	2.2933	2.32405	2.29903	2.12349	2.22056	2.00535	2.76422	2.85975	2.87167	2.52327	2.39375	2.34091	1.97069	2.15954	2.06537	5.18416	5.34648	5.23136
transcript_12512	II	3.92518	3.59854	4.02654	3.48563	3.88589	4.00894	5.33997	4.90212	4.92888	1.8363	3.17788	2.13769	5.22264	4.8969	5.15992	4.97599	4.93683	5.42897
transcript_12883	II	2.24386	2.11151	2.3918	2.69224	3.12379	2.35938	2.4594	2.54243	2.59974	2.85003	3.08051	2.88613	0.435514	0.538784	0.248214	8.16433	8.18613	8.24159
transcript_12924	II	3.07008	2.94183	2.64643	2.30632	2.87301	2.65368	2.64924	2.25316	2.70066	1.27383	1.80681	1.45347	1.64898	1.53649	1.12202	5.17752	4.89969	5.28344
transcript_12932	II	1.16487	3.61993	3.8075	2.49387	3.1167	2.08744	2.34348	1.34849	1.47326	1.91857	1.1353	3.06259	1.64831	2.03814	1.50793	4.46841	4.3735	4.62544
transcript_12935	II	3.42968	3.64668	3.81292	3.12777	3.1337	2.9879	4.46761	3.91254	3.16026	0.538456	3.48106	3.60612	1.45148	1.31461	3.50955	5.14814	4.96094	5.06534
transcript_12966	II	1.25486	0.471243	0.366281	0.652976	0.586666	0.781224	1.65615	1.78511	1.62752	1.75582	1.06904	0.875431	1.894	1.5051	2.10476	4.27653	4.291	4.93596
transcript_13023	II	3.3894	3.32799	3.25551	3.10869	3.20933	2.95141	2.86537	2.69358	2.62745	2.38755	2.24186	2.3879	1.49573	2.00532	1.81678	5.52348	5.3156	5.47505
transcript_13084	II	0.845505	1.1523	0.992426	0.999691	1.07704	1.35947	1.1373	1.45312	1.57447	2.26997e-07	0	0.0495456	0.146967	0.301514	0.340309	4.12822	3.8985	4.16247
transcript_13200	II	2.94296	2.8134	2.9336	2.21319	2.16366	2.23426	3.02343	3.12321	2.8703	2.28248	2.05443	2.1726	2.55293	2.77925	2.60067	6.3197	6.3345	6.27535
transcript_13211	II	0.510206	0.843416	0.56026	0.663311	0.75753	0.726586	1.9275	2.42377	2.19079	0.435149	0.656413	1.10972	0.369132	0.688321	0.64538	6.37222	6.30692	6.25199
transcript_13216	II	5.32505e-09	0.0145323	7.55134e-06	4.06104e-07	1.90064e-07	0.00550144	1.34821	2.47187	2.14166	0.89059	0.45608	0.858164	2.30649	2.83817	2.34737	3.99579	3.38357	3.56264
transcript_13333	II	1.95824	2.07042	1.93002	2.44092	2.41762	2.50381	2.08036	2.05231	2.08726	0.932954	0.755517	0.938147	0.632584	0.644598	0.63987	4.00852	4.01964	4.09816
transcript_13338	II	0.00150942	0.567915	2.64192	0.011698	2.43164e-05	1.83957	2.42253	0.000180938	0.000561854	0.016043	0.391633	5.8072e-11	1.05141	2.03911e-09	7.07335e-05	3.04852	3.0711	2.6877
transcript_13436	II	1.63866	1.40399	1.92132	1.90756	1.88293	1.74644	2.81823	2.62694	2.46533	2.382	0.42991	0.318368	1.15995	1.7632	1.65711	4.29063	3.38758	4.01797
transcript_13477	II	1.13421	1.323	1.37248	1.34194	0.87687	1.36564	1.17194	1.17025	1.39674	0.228471	0.110017	0.216352	0.0190205	0.0480476	0.154786	3.14597	3.44985	2.87204
transcript_13490	II	1.76107	1.8228	1.31596	1.72784	1.7031	1.77614	1.65372	1.77169	1.48489	0	0	0	0.109148	0.255433	0.112803	3.3939	3.43732	3.39425
transcript_13545	II	2.71642	3.74469	0.972501	1.74465	1.88378	0.511286	1.92531	0.556404	0.689018	0.578496	1.93703	2.45029	2.81863	3.02184	1.96423	3.74451	4.31094	3.3677
transcript_13743	II	5.13447	5.07757	5.08408	5.17611	5.11619	5.03587	4.35899	4.45164	4.38347	4.5134	4.43637	4.45818	3.35621	3.6045	3.56749	7.55128	7.51353	7.54472
transcript_13802	II	0.989966	1.003	1.27734	1.53154	1.22675	1.64838	1.26503	0.672487	0.807015	0.268763	0.131319	0.613957	2.01138	0.958993	1.68256	3.63562	3.8832	3.6251
transcript_13828	II	0.872657	0.00175881	0.473704	0.000551079	0.0112447	0.0163438	0.278291	0.0643283	0.0377489	0.770414	0.274115	0.0805398	2.37267	0.0186225	6.42202e-05	1.31259	3.28764	2.67794
transcript_13968	II	0.616214	1.44379	0.464261	2.84124	3.44025	0.428073	4.69284	4.29805	4.39272	0.476852	0.602451	1.0762	0.886346	0.940108	1.57853	2.16831	2.18332	2.97423
transcript_14053	II	0.339106	0.016532	0.10109	0	0.0133832	0	0.794889	0.402861	0.158576	0.303894	0.178218	0.166905	2.71575	2.57996	2.26519	3.74413	3.71269	3.9709
transcript_14091	II	0.0193887	2.41324	0.0372049	1.92149	1.65324	0.989016	0.446076	1.77604	1.56112	0.302582	2.01377	0.290584	2.44375	2.2847	0.293066	3.76188	3.61618	2.54792
transcript_14209	II	2.40788	2.49864	2.56809	1.95362	1.77124	1.75749	0.952291	1.13462	0.950133	1.4844	1.12512	1.25414	1.69264	2.04568	1.96449	4.0095	3.89291	4.00424
transcript_14212	II	3.42379	3.34288	3.32716	2.40486	2.44127	2.407	2.62593	2.8392	2.81046	2.88776	3.01218	2.83885	2.23804	2.55289	2.57299	6.7659	6.74775	6.70485
transcript_14220	II	1.84447	2.31416	1.77804	2.85027	2.31369	1.47664	2.21176	2.34386	0.00650752	2.4981	1.76123	0.902206	0.721683	1.36428	1.22775	5.61966	5.50838	5.40493
transcript_14519	II	1.57451	1.49941	0.0064584	0.409199	0.0217751	5.91487e-05	0.394996	0.16409	1.99905	0.396638	2.80849e-05	0.00695233	2.61779e-09	0.0194863	0.447659	2.89922	3.207	2.47904
transcript_14554	II	1.50757	1.93738	1.6319	1.60522	1.51531	1.50022	1.62407	1.57689	1.58928	1.29953e-07	0	0.0583893	0.253063	0.288334	0.401998	5.18299	5.44996	5.24326
transcript_1459	II	1.56391	1.16985	0.882618	1.19124	1.2371	1.3355	0.84331	0.978527	0.857897	0.227437	0.176884	0.189077	0.245927	0.315411	0.195693	3.79178	3.67805	3.61118
transcript_14590	II	0.187552	1.22979	0.00225543	2.87632	1.97043	0.37051	1.23669	0.133466	1.09396	1.92223	1.94269	1.09831	0.960361	2.88448	2.76276	4.28005	3.87697	3.86058
transcript_14599	II	1.43226	1.32405	1.51465	0.918172	1.25202	0.825969	3.50868	3.49638	3.47955	2.07973	1.651	1.83465	0.672865	1.35981	1.0494	5.04102	5.00678	4.99439
transcript_14642	II	1.17648	0.194811	0.719578	1.84806	1.56047	1.25267	1.05969	0.928163	0.885778	0.386715	0.918967	1.66471	0.505762	0.839264	1.15757	3.16356	4.16557	3.08849
transcript_14675	II	1.01015	0.635089	1.18151	1.49233	1.75934	0.738605	2.88753	2.99244	3.33244	3.31245e-05	0.013797	0.198212	2.04884	1.93496	2.19043	2.91649	2.65708	2.93072
transcript_14755	II	2.9109	3.13131	3.10751	3.23489	3.36377	3.22338	4.69824	4.66726	4.77191	2.30226	2.45103	2.47754	2.79991	2.86922	2.87487	5.97634	5.90276	5.71348
transcript_14767	II	1.68307	2.84367	2.49848	2.38184	0.00522589	1.11701	2.95864e-05	2.05357	0.554533	2.79685e-06	0.00401079	0.00655578	1.52495	2.61062	1.40364	2.63896	3.21863	2.85164
transcript_148	II	0.460924	0.145594	0.215852	0.233288	0.5018	0.810176	0.647859	0.703737	0.545247	0.102289	0.45291	0.0822015	1.51343	1.58543	1.14278	3.11285	3.30962	2.89574
transcript_14805	II	3.37296	3.40242	3.22964	2.37616	3.16027	3.56079	2.20395	3.07808	2.87681	2.23646	2.34589	2.60752	1.83341	0.0102575	2.11083	4.39323	4.88126	4.9794
transcript_14863	II	0.709911	0.203427	0.496335	1.26407	1.32117	1.13129	3.09673	2.93711	2.94379	0.739409	0.281982	0.000814988	0.439356	0.350903	2.30258e-09	6.15348	6.25567	6.27265
transcript_14909	II	3.12775	3.15384	2.60553	2.54207	2.50938	2.30552	3.01251	2.50283	2.47463	2.69516	3.1037	3.38863	1.15118	0.523927	0.637998	8.78473	8.79356	8.80622
transcript_15042	II	2.19598	2.20677	2.50465	1.80333	2.03249	1.82357	0.821342	0.504696	0.980996	2.51422	2.76517	2.50254	0.352232	0.0713858	0.531645	5.27544	5.22211	5.12608
transcript_15269	II	2.96353	2.92981	2.98544	2.49433	2.30663	2.45564	2.27904	2.41561	2.4408	1.27544	1.10038	1.52616	0.364536	0.557086	0.488594	5.79606	5.83135	5.8475
transcript_15289	II	3.19085	3.03572	2.89774	3.03609	3.15051	3.00723	2.63102	2.25584	2.40652	3.51377	3.40994	3.46227	2.03578	2.30955	2.51569	5.51756	5.47441	5.45128
transcript_15480	II	2.42976	2.3761	2.63772	1.99081	2.18179	2.25247	1.68407	1.99069	1.94952	2.29701	2.33931	2.32563	1.3075	1.30004	1.36166	4.69671	4.61451	4.66476
transcript_1552	II	0.0200273	0.0878043	0.122505	0.614614	0.412006	1.00652	0.88526	1.14368	1.41726	0.295466	0.332302	0.335425	0.877791	0.498614	0.876953	4.59298	4.20693	4.37639
transcript_15533	II	0.164684	0.278267	0.164958	0.132165	0.174069	0.102258	0.201057	0.295509	0.303803	0.242915	0.116157	0.147111	0.210854	0.225744	0.260839	4.75623	4.7676	4.65068
transcript_15536	II	2.19058	1.59876	1.38737	1.72469	0.00222899	0.475252	3.00216	2.95198	3.10656	1.03583	3.6978e-05	1.22995	2.09298	2.02804	1.22994	4.46997	4.41821	4.27123
transcript_15617	II	4.82246	4.97099	4.89962	4.99019	5.03508	4.80925	5.14046	5.13617	5.14484	4.70554	4.87375	4.52444	4.03092	4.25887	4.14155	8.24808	8.25728	8.23294
transcript_15654	II	1.12077	1.202	1.80416	0.0663186	2.0729	0.0768279	0.70482	2.21687	1.67478	0.730096	1.86467	2.07933	1.43202	1.62663	1.32727	3.50841	3.11038	4.01858
transcript_15719	II	0.980068	1.00393	0.962097	0.539213	0.557888	0.789536	2.76942	2.93678	2.85275	1.39715	1.21273	1.40508	3.8576	4.15047	3.93934	8.44691	8.51659	8.51812
transcript_15740	II	0.151968	0.195135	0.00424533	0.022907	0.141574	0.00605105	0.968931	0.00736873	0.112471	0.489495	0.0152343	0.0377098	0.478056	5.00478e-06	0.137176	3.0211	3.33152	3.89822
transcript_15767	II	1.4737	1.77367	1.16643	1.00671	1.4415	1.52456	0.547898	1.19326	0.831531	0.044611	0.0367965	0.0918393	0.307756	0.33516	0.207335	3.81709	4.12516	3.97583
transcript_15832	II	3.01584	2.89974	2.6857	3.20537	2.62289	3.05475	3.11543	3.19749	0.864034	1.62868	2.13658	0.815606	1.26985	2.18002	2.70974	4.53392	4.30684	4.64912
transcript_15860	II	0.820381	0.671191	0.0604056	0.469164	0.0409598	0.206425	0.478233	0.990243	0.567343	0.627377	1.09748	0.830875	2.53192	2.8265	2.54623	4.00963	4.09662	3.86461
transcript_15873	II	1.74526	1.95525	2.0951	1.87721	2.12649	1.7517	0.916405	0.936567	1.33807	0.00235828	0.00240135	6.72938e-10	0.00041332	2.29262e-09	0	3.77781	3.57227	4.14928
transcript_16029	II	2.94928	2.77412	2.73387	2.45139	2.37852	2.40603	2.37243	2.29706	2.32329	3.00125	2.78368	2.84747	1.10142	1.22228	1.21976	4.98142	4.93219	5.01476
transcript_16046	II	1.66292	1.65044	2.42606	2.5139	2.18982	0.456003	5.55731	3.24816	2.76317	1.74215	1.06218	1.5393	1.68985	1.8401	2.03377	2.95313	4.33606	3.12449
transcript_16232	II	1.44227	0.000286618	0.0703768	3.23196e-07	0.619208	1.48808	0.586161	0.6637	1.85891	0.108823	1.15986	0.583403	1.05308e-06	1.9381	1.06216	2.71635	3.18049	2.57218
transcript_16281	II	0.622068	0.879597	1.3278	1.09202	1.39806	1.1398	0.00399041	2.44116	1.57602	1.12507	1.15424	2.01102	2.87934	3.59405	2.47843	3.83182	4.18624	3.73093
transcript_16328	II	1.65986	0.950429	1.47157	0.954897	0.498061	1.4772	1.14966	1.30313	1.4469	0.677438	1.40525	0.814603	2.39898	2.34947	2.69632	3.47195	3.9612	3.7395
transcript_16378	II	0.0133496	0.000443607	8.78993e-07	3.60478e-05	0.0072763	0.00195863	0.216072	0.364704	0.0544981	0.846969	0.0380521	0.0654551	1.79671	1.48394e-06	0.000704818	2.70401	3.60262	2.3603
transcript_16385	II	2.58958	2.51115	2.62913	1.19406	2.40082	2.04714	2.83657	2.68452	2.58655	3.24403	3.49688	3.36373	2.8871	3.36933	2.97512	5.89287	6.02597	6.03046
transcript_16463	II	2.72042	0.552282	2.53578	1.59322	1.21245	0.423257	2.18008	3.61089	2.76685	0.189271	1.1684	2.53156	3.08869	0.035481	0.932707	3.25636	3.72912	4.05799
transcript_16574	II	2.01658	1.49559	1.64233	0.48255	0.185417	1.70874	3.56424	3.87304	3.27424	1.47893	1.36017	2.23477	1.54576	2.35706	2.20332	2.88516	3.54555	2.40747
transcript_16609	II	4.14772	3.94208	4.20567	4.53897	4.18161	4.61334	3.62345	3.23022	3.95801	3.1629	3.19325	3.07687	1.57819	2.5145	1.90173	6.45156	6.32341	6.56394
transcript_16622	II	1.40497	0.885457	1.91765	2.16025e-05	2.6269	1.77696	2.4244	0.00271015	2.48101	1.25654	1.0108	1.07193	1.42611	0.638372	0.706156	3.71049	3.73071	3.5552
transcript_16627	II	0.00353984	0.227983	0.435108	0.97675	2.95104	0.00964607	3.78399	1.98333	2.89094	0.0916136	7.01422e-12	0.106807	0.785093	0.344168	1.17686	0.00140972	2.92614	1.50565
transcript_16714	II	2.78871	2.74418	2.71266	2.18393	2.28423	2.18381	4.48281	4.26458	4.13484	2.46019	3.29537	2.80032	1.88038	2.51686	2.54	5.99541	5.82515	5.90637
transcript_16779	II	1.10515	0.346861	0.0312885	2.94179	1.86823	2.54404	3.02346	2.15196	3.19762	2.73884	0.383733	2.30549	1.74017	1.73278	1.1383	3.99848	3.98112	3.9985
transcript_16892	II	3.07088	3.03121	3.04195	2.76908	2.87569	1.60765	0.401039	3.54022	3.67962	0.221519	0.000278464	1.5086	2.62406	2.87163	2.93384	3.8483	4.09426	3.69273
transcript_16918	II	2.51663	2.83027	3.17927	2.86145	2.8442	3.03313	3.06698	3.66749	3.07981	3.25409	2.70629	3.16818	1.85102	2.21189	2.41631	5.32718	5.12863	5.23155
transcript_16922	II	2.17284	2.13716	2.02697	0.00014343	1.06001	0.00120221	1.66935	1.42904	1.95279	3.36842e-05	1.06356	0.832271	0.00363846	0.211622	1.28235	4.15085	3.84992	4.49424
transcript_16940	II	0.0976228	0.00306696	0.000462117	0.00125749	0.0721346	0.11306	2.02055	1.30139	1.6589	1.71824	0.0578801	0.0244286	0.000103301	1.0365	0.738389	3.3664	3.67377	4.00622
transcript_17036	II	2.28358	2.40604	2.28954	2.21195	2.29568	2.25439	2.60512	2.89248	2.73177	0.242197	0.202569	0.105477	3.35075	3.44628	3.39862	3.81654	3.99941	3.82993
transcript_17080	II	1.01837	3.07542	0.00783382	3.31213	1.83924	1.58368	1.97738	2.71533	2.69542	1.60358	8.10244e-05	1.78775	1.41735	0.110364	0.921993	3.57958	3.51288	3.58544
transcript_17426	II	0.779618	0.277634	0.761613	0.221787	1.12272	0.698957	1.16843	1.87961	1.47051	0.669786	0.652855	0.00626743	1.33823	0.829263	0.0302206	3.18306	3.3829	3.74706
transcript_17526	II	3.1362	2.42076	3.70705	3.66919	3.53501	4.31371	3.41006	2.54946	1.5508	2.7054	2.84125	3.76526	0.560514	1.16707	3.03695	6.57234	6.19788	6.18308
transcript_17533	II	0.106854	0.138737	0.0724428	1.60437	1.84552	1.50734	4.52325	4.6239	4.3876	0.323595	0.47933	0.621304	0.632478	0.585419	0.84654	1.3483	1.61478	1.85792
transcript_17602	II	0.786783	0.843781	1.39844	0.442638	0.484533	0.359335	2.21283	1.75171	2.41377	0.0916753	0.541052	0.116048	0.657022	0.532258	0.820242	4.02212	3.61982	3.48609
transcript_17636	II	1.08393	0.28431	1.19302	2.29256	1.69888	0.0001345	2.9647	2.35625	2.9885	1.09166	0.00326129	7.00384e-06	0.680873	1.96923e-06	6.19364e-07	3.99069	3.32943	4.00134
transcript_17701	II	0.0852135	0.0425787	0	0.0857647	0	0.284902	0.438169	0.29771	0.343015	0.0414262	0.0756588	0.0761496	0.0345529	0.13274	0	4.70915	4.68546	4.54915
transcript_17821	II	0.432215	0.262378	0.400638	0.199367	0.0441537	0.0834948	0.360286	0.681136	0.238759	1.0955	1.03582	1.11353	0.473839	0.387912	0.499858	4.11129	3.74694	3.85013
transcript_17943	II	1.12944	1.82057	1.71751	0.00892482	0.00265522	0.465995	2.07666	2.49396	1.50636	1.57427e-06	0.323724	0.132649	0.382769	0.864697	1.45577	3.43987	2.32371	1.72204
transcript_17989	II	0.659165	0.369649	0.0881763	0.237098	0.0629614	0.00253184	2.40266	0.622073	1.86759	1.61916e-06	8.75608e-06	0.000153144	1.16661	1.38986	0.00334823	3.35382	2.64139	2.83323
transcript_18134	II	2.58409	2.35769	2.42086	2.68347	2.60702	2.56405	1.49451	1.33324	1.42354	0.53272	0.785758	0.543813	1.43586	1.7273	1.44232	5.44654	5.30309	5.3936
transcript_18352	II	2.49872	2.4831	2.58183	0.224842	0.000570483	0.375646	2.29332	1.89415	2.60632	0.05765	0.0253482	1.19839	1.16568	0.693808	1.24788	3.63301	3.22306	3.03814
transcript_18464	II	0.786767	2.18497	1.91659	0.144157	0.977674	1.37242	2.14634	2.54176	2.37541	0.26277	0.197038	0.13064	2.56017	2.69476	2.94134	3.09262	2.97551	2.57377
transcript_18514	II	2.24404	1.85232	3.03992	2.37163	2.56605	2.64082	1.66915	4.33811	3.69581	0.54371	4.113	2.55843	4.12128	3.10678	2.47716	4.72709	5.09235	5.00789
transcript_18556	II	1.1458	1.02198	2.7379	2.58879	3.13841	2.77273	2.17996	1.33986	1.16671	1.05084	0.417607	1.88516	1.04471	0.00124452	1.40612	3.21787	3.19081	3.65338
transcript_18713	II	0.904006	1.3402	0.00298713	0.611345	1.42928	0.084729	1.13006	0.507595	2.53994	1.29657	1.54518	0.394817	0.157396	0.518871	0.617733	3.61024	1.95464	2.83204
transcript_18761	II	1.79015	1.61838	1.58193	0.285814	0.195227	0.353448	2.80697	2.84213	2.87275	0	0.194989	0.102618	0.781727	0.655145	0.610442	3.40556	3.12092	3.33586
transcript_18801	II	1.88466	2.5858	2.27154	2.55396	1.07055e-05	0.00252737	2.52668	2.37404	2.78097	1.89446	1.4135	1.6984	2.5056	2.06676	1.92069	3.29381	3.84217	3.6701
transcript_18806	II	2.98462	1.62387	1.71076	0.392998	1.70067	0.974615	3.27202	2.67326	2.87182	0.31296	1.69827	2.69337	4.58086	4.77645	1.62943	3.65701	3.94846	3.28693
transcript_18823	II	1.06668	0.387727	0.777842	0.359637	0.804343	0.172694	0.884013	0.557906	0.745073	1.16175	0.957824	1.55382	1.92833	1.71481	2.11344	4.26108	4.19825	4.15024
transcript_18860	II	0.281764	0.196653	0.125841	0.0194166	0.0303787	0.0579742	0.0119382	0.0354711	0.010109	0.186297	0.190843	0.20135	3.23302	1.79806	2.39037	2.67877	3.05335	2.38073
transcript_18913	II	0	0.0364789	0.178121	1.00223	1.32086	1.1284	3.925	3.86098	3.94153	0.204694	0.554949	0.462107	1.07813	1.09923	1.41298	1.07181	1.09379	1.27666
transcript_18930	II	1.14203	0.780487	1.13757	0.432172	0.38406	0.614683	1.07735	1.20792	1.40771	2.32318	2.47637	2.50105	1.35936	1.34126	1.33581	4.83196	4.71836	4.80379
transcript_18973	II	3.73253	3.89718	3.67595	3.17736	3.51423	3.09639	2.76421	1.97306	1.36906	1.15192	2.35229	2.36261	1.23387	0.602517	0.793827	5.59826	5.75113	5.87346
transcript_19001	II	2.22459	1.56235	2.70551	1.62842	1.42111	1.95553	0.69581	0.568407	0.774194	0.0405311	0.154664	0.0965793	0.290495	0.192271	0.0159761	3.22927	2.92072	3.42028
transcript_19025	II	4.23601	3.31829	4.05199	4.20844	4.31823	3.47915	5.34532	6.86845	5.98961	4.57029	3.82504	5.27049	1.80567	3.23648	3.26435	4.95691	5.89448	5.70142
transcript_19107	II	0.833903	0.213415	0.459135	1.4484	1.01789	0.012146	0.640401	0.0385359	0.912733	0.00147893	0.257687	0.156705	1.67966	0.87019	0.202966	3.24327	3.77835	3.55719
transcript_19214	II	0.154902	2.25872	0.561545	0.27863	1.35089	0.0244039	0.0370948	1.74489	1.45867	0.64964	0.125176	0.820253	0.0084518	0.0121146	0.552085	3.4557	3.68189	2.95881
transcript_19325	II	2.23463	1.59102	1.89581	3.29132	3.23517	2.60129	3.71314	3.58652	3.5217	0.212207	0.510491	0.106135	2.6007	2.62992	2.7502	3.74598	3.70073	3.77499
transcript_19451	II	2.6062	2.66195	2.68056	2.60608	2.82148	2.63553	2.31054	2.20611	2.26944	2.58647	2.14635	2.28305	2.78099	3.02522	2.94282	6.02071	5.91632	5.90534
transcript_19494	II	1.6729	0.519591	0.669064	0.000667316	0.738052	2.34665e-06	1.06382	1.98273	0.399914	0.134083	0.414135	2.00257e-05	0.410798	0.201335	0.231312	3.07863	3.5008	3.01916
transcript_19578	II	0.847237	0.814443	1.29643	0.863462	1.37935	0.664774	1.26935	1.46558	1.41802	1.26769	0.540262	0.920091	0.79974	0.322647	0.499428	5.62485	5.49613	5.3265
transcript_19611	II	3.07879	3.34956	3.03467	3.22162	3.00853	3.04804	2.2441	1.90203	2.18515	3.70195	3.59219	3.79725	0.818558	0.751922	0.944708	7.33716	7.39846	7.34604
transcript_19624	II	1.02572	1.91064	1.78719	0.138556	0.000962775	0.128265	2.23202	0.484524	2.54914	1.95153	1.92755	0.0549728	0.588256	0.0324678	0.0345514	4.54781	4.46613	4.48199
transcript_19636	II	2.76694	2.93599	2.52294	2.06415	1.58014	1.60119	2.64002	2.78582	1.492	2.72016	2.81424	2.88863	2.54423	2.31881	2.40831	5.05537	5.08365	4.86521
transcript_19643	II	0.990656	0.847333	2.02864	0.136666	0.605496	1.04975	1.80586	2.4356	2.0152	0.941814	1.68657	1.62354	1.70652	2.27585	2.9736	2.65622	2.65063	4.88625
transcript_19672	II	0.00178514	0.0086075	0.088686	1.60579	2.14845	1.13709	0.000489424	2.83512e-05	0.00850507	1.2689	8.00123e-05	0.000113439	1.49702	1.32153	0.0164115	2.60487	1.97546	2.70252
transcript_19676	II	0.0113699	0.000160117	6.40528e-05	5.07692e-07	0.0300155	0.0389707	0.914952	0.00492787	0.00569509	0.0223411	0.16334	0.312207	0.564402	3.47646e-05	0.000310845	2.98679	2.49812	4.63706
transcript_19709	II	1.50168	0.894391	1.30869	2.20444	0.723609	0.825964	3.77354	3.52035	4.56319	0.493255	2.11567	0.0135866	1.23496	0.372428	0.689611	3.52305	3.94126	4.24106
transcript_19726	II	1.44082	1.44108	1.22113	1.6514	1.48156	1.54885	1.32016	1.45576	1.47918	1.635	2.15581	1.6112	0.814681	1.30919	0.981762	6.84808	6.91784	6.90798
transcript_19753	II	2.74973	3.24058	3.02496	3.03949	2.09706	2.68079	2.24823	1.74027	2.63001	3.03634	3.30519	2.69293	1.70267	2.41043	2.461	5.99212	5.97137	5.81195
transcript_19870	II	0.0424494	1.53928	2.54821	2.16745	3.09552	2.80291	2.9315	0.0146006	2.13285	1.41659	0.00847299	1.13615	0.546651	6.01111e-05	6.20358e-05	5.26234	3.96738	3.5494
transcript_19981	II	1.84373	1.08431	0.68509	0.884249	0.735755	0.779471	1.14194	1.03183	0.783275	0.830565	0.53302	0.00043803	0.0465417	0.328838	1.32411	3.68652	3.52932	4.34017
transcript_19982	II	2.37344	2.36786	2.43883	2.04033	2.35274	1.86159	2.23116	2.20302	2.22952	2.28305	2.18197	2.21267	2.1539	2.21141	2.43229	5.4723	5.47091	5.49718
transcript_19987	II	0.566958	0.448634	0.280847	0.0267337	0.0365677	0.0824397	0.014656	0.0473785	0.0120333	0.622192	0.599152	0.651677	3.37623	4.21755	3.67837	4.93603	4.34608	4.16873
transcript_20085	II	0.464471	0.000263741	0.00272894	2.37599	2.81344	0.0508296	2.88457	2.60438	2.51268	3.71638e-07	0.0533689	0.0213643	0.0405022	2.05893	0.487497	2.03134	3.47421	3.16812
transcript_20150	II	2.90274	2.89058	2.77299	2.49363	2.53373	2.49489	2.28057	2.34041	2.42392	0.853119	1.0782	1.13587	0.476007	0.658035	0.735246	4.23062	4.19118	4.24934
transcript_20158	II	3.83236	3.9668	3.76304	1.90459	1.7945	1.57909	3.10204	3.08117	3.20894	2.51447	2.59249	2.20894	1.81253	1.83235	2.3412	5.62309	5.49139	5.56261
transcript_20159	II	0.129853	0.79689	0.318449	0.430361	0.0924321	0.000167948	0.334892	0.511737	0.938404	1.13103	0.609679	0.741478	1.224	0.557999	1.32555	3.26678	2.9286	3.18262
transcript_20234	II	2.26246	2.0631	0.991113	0.434987	1.87577	3.30947e-05	1.29329	0.545464	1.82377	1.10583e-08	0.0062491	5.94127e-07	1.27502e-05	0.0111268	2.12513e-06	3.41839	2.86111	2.88181
transcript_20332	II	1.66453	1.72111	1.3294	0.914918	0.741993	0.690704	0.949329	0.181085	1.23636	0.904371	0.624291	0.443344	1.49383	0.467204	1.39677	3.69539	3.88083	2.62804
transcript_20398	II	2.11398	2.80203	0.312716	0.00154056	2.34444	1.70814	0.0223849	1.11683	0.789863	0.363611	0.00202859	0.687769	2.02569	1.53805	0.322035	4.31272	4.50772	3.8093
transcript_20411	II	2.45801	2.78341	2.77648	2.54153	2.40212	1.7219	3.59564	3.27297	3.75556	0.00713704	0.652061	0.456466	3.54302	3.14795	3.38511	4.27726	4.78876	4.08271
transcript_20522	II	2.376	2.36097	2.42849	1.77705	1.88884	1.74577	1.8853	1.52228	1.64195	2.78416	3.02018	2.66864	0.474163	0.445751	0.358805	6.36145	6.19189	6.44651
transcript_20560	II	1.97839	1.7534	1.80191	1.31439	0.964092	0.957258	3.03674	3.04591	2.99734	0.931698	1.1412	0.981026	2.98326	3.1276	2.98407	3.33792	3.41585	3.51859
transcript_20632	II	1.65562	1.21573	1.79639	2.87921	1.73649	2.5717	4.12907	4.11244	3.9033	2.32043	1.58717	2.09337	2.84973	2.24851	2.43514	4.92257	5.11476	5.01934
transcript_20705	II	2.70066	3.07147	2.79824	2.54978	0.257499	0.00673917	2.53316	3.1052	2.75792	2.55068	0.000190907	2.1053	2.90073	3.22999	2.87988	5.1772	5.14431	5.11934
transcript_20772	II	1.72252	2.10472	2.16907	2.2169	2.11019	2.51957	1.53534	1.37568	1.40848	1.21721	1.18282	1.1546	0.543903	0.316263	0.526997	4.72433	4.68241	4.80315
transcript_20856	II	1.82531	2.0804	2.03221	1.88962	1.97231	2.09665	2.75062	2.6528	2.84579	2.4974	2.47503	2.25437	1.31253	1.29162	1.27033	5.24283	5.16261	5.20788
transcript_20869	II	0	0	0	0	0	0	0	0	0	0.328447	0.233288	0.0836043	0	0	0.0387033	4.03126	3.91897	3.99638
transcript_21054	II	1.94968	1.48656	1.7966	2.51651	2.33165	2.22958	2.39929	2.57282	2.29358	0.887443	1.43369	1.9079	2.39753	2.48859	2.50557	4.99488	5.15722	5.21953
transcript_21119	II	0.39807	1.54629	1.78137	2.20852	1.67368	1.4041	1.86529	2.25338	2.0045	0.00027631	0.0148703	0.292526	0.996251	0.877817	0.191937	3.65702	3.83975	3.34328
transcript_21162	II	0.379182	0.858679	5.97527e-06	1.47943	1.76422	1.0613	0.302446	0.0157281	0.0274968	1.11519e-05	0.997205	1.88948	1.0782	1.34112	2.27615	2.69358	3.93255	2.65181
transcript_21180	II	0.831073	1.11307	0.879473	0.661252	0.717577	1.16546	0.837156	1.06086	0.783941	0.138292	0.282396	0.169983	0.945937	0.650164	0.857701	3.89834	4.04188	3.98624
transcript_21362	II	0.154804	0.589268	0.378213	0.0304703	0	0.0955194	0.0158302	0.0530434	0.0128705	0.825019	0.887215	0.868737	1.9483	3.69444	3.47345	2.43247	3.07206	3.23803
transcript_21402	II	0.590003	0.525511	2.86451	0.874178	2.83441	2.28962	1.52084	3.15286	3.78152	3.15784	1.90314	3.06905	3.29786	2.97446	3.16711	4.57741	4.21614	4.71871
transcript_21438	II	2.01195	1.62432	0.999297	0.0702658	0.0340466	0.5731	6.38216	6.1556	6.09599	0.554761	1.54105	1.04257	2.56798	3.0826	2.80239	4.75289	4.87989	4.98786
transcript_21458	II	0.945432	3.01519	2.8615	1.59104	3.54965	3.5007	4.00014	3.62932	3.80293	2.36808	0.200081	2.98772	0.0257769	1.78403	0.928629	4.67708	4.65553	4.69652
transcript_21467	II	0.914626	0.697031	0.29869	1.41508	1.45286	1.2427	0.955043	0.896665	1.23955	0.0823024	0.487531	1.08487	1.70377e-05	0.226798	8.75871e-07	4.94111	5.09307	4.63329
transcript_21513	II	1.25887	2.82989	0.0235069	0.0250113	1.47511	0.991405	2.69831	1.49193	0.000450441	3.55546	0.105236	2.51563	2.10964	2.02831	1.84736	3.80925	2.99845	4.31899
transcript_21563	II	0.666922	0.280886	0.971718	0.421134	0.808316	0.518434	0.749643	0.842239	0.966948	1.17018	1.27986	1.17615	1.7147	1.66291	0.748932	3.56228	3.42896	3.45793
transcript_21602	II	3.76422	3.61523	3.66426	3.62779	3.3894	3.73006	2.64844	2.84017	2.7659	3.82724	3.78739	3.96611	2.85844	2.97306	2.86705	6.4356	6.39236	6.45495
transcript_21707	II	0.0222398	0.0221653	0.0443214	0.257742	0.00407382	0.00240871	0.192135	0.000360551	0.390466	0.709929	0.413682	0.541644	3.87798	4.20893	3.84176	5.31456	5.54752	5.10988
transcript_21927	II	2.33634	2.3784	2.5252	0.290575	1.43702	2.08838	2.24512	1.8772	1.60644	0.000773694	0.00041339	0.356706	2.98309	0.466186	2.20306	2.9138	2.95245	3.17805
transcript_21951	II	0.0225755	0.0224807	0.0454509	0.0842255	0.179201	0.368162	0.157223	0.203438	8.54232e-11	1.00533	0.658827	0.841064	0.580541	0.679392	0.702727	7.66408	7.52855	7.64541
transcript_21967	II	0.0596454	0.337526	0.623016	0.0375918	0.0436983	0.115828	0.0178574	0.0631184	0.0142914	1.93256	1.84001	1.6738	5.29003	5.51999	5.49892	4.92351	4.9733	4.89704
transcript_21977	II	1.14959	1.17656	1.89532	1.12928	1.86962	0.610235	1.08	0.997014	1.83317	0.45645	0.55936	0.496814	0.0611847	0.140472	0.0411323	3.3725	3.38238	3.21186
transcript_22030	II	0.739608	1.80225	0.989981	1.17886	1.30281	1.04967	2.56761	2.21235	2.51349	0.202708	0.577715	0.475464	1.26325	0.693152	1.27933	4.07231	3.80399	3.97566
transcript_22114	II	1.83222	1.72493	1.87917	1.68389	1.98279	1.8014	2.04683	2.0471	2.12701	2.23244	2.01426	1.42814	2.47666	2.27443	2.4904	4.79655	4.82211	4.73318
transcript_22221	II	2.91968	2.87274	2.97225	2.07824	1.98184	2.0269	2.39049	2.15396	2.09139	1.3653	0.806544	1.00637	1.40422	1.63047	1.79651	4.37264	4.15311	4.3158
transcript_22239	II	1.59706	3.08383	2.4252	2.8629	2.93566	3.24467	2.3789	2.29071	4.04071	1.52988	1.77932	2.5119	1.49062	0.919701	0.218689	4.06867	4.5434	4.86231
transcript_22259	II	3.21501	4.09305	3.5646	3.19988	3.7123	2.35786	4.92593	4.8254	5.16788	4.23511	4.14043	3.73126	4.52301	4.73066	4.48928	6.85695	6.73624	6.90475
transcript_22261	II	1.17938	0.881403	0.387296	0.229451	0.00762874	0.058161	2.54193	0.00476687	1.35732	1.46588	2.28969	0.0080411	0.906878	0.134484	0.420005	4.5494	3.94634	4.5248
transcript_22271	II	0.840127	1.09305	2.28087	0.060058	0.421422	1.18666	0.229462	1.67273	0.635535	1.20752	1.18196	0.8219	0.112966	0.34605	0.949671	4.08465	3.29224	3.50003
transcript_22309	II	2.56637	0.00570967	2.78437	0.303416	0.638613	7.94045e-06	3.30713	3.99578	3.62789	3.80727	0.0268884	0.180452	2.56864	0.049913	1.01971	4.86583	4.70571	4.7657
transcript_22371	II	3.50824	3.26887	3.53236	2.59936	2.71526	2.75665	3.90039	4.56846	3.89455	4.00288	4.68772	4.55241	5.75468	5.80578	6.05295	6.07262	6.35768	5.9506
transcript_22413	II	0.000113414	1.85781	1.68656	0.300229	0.00225883	0.135986	2.04507	0.227887	2.40183e-05	0.0315007	1.39658	2.25582	2.61308	2.02989	2.9922	4.13121	3.27936	3.81424
transcript_22444	II	4.83231	5.13849	5.09686	5.36687	5.45832	4.97583	4.09519	3.70644	3.06025	4.04131	3.93675	4.13358	2.84382	2.30071	2.72678	7.01951	7.29067	6.87777
transcript_22445	II	0.830058	1.07351	0.985997	0.0109065	2.46921	0.951083	0.0413524	0.645689	0.626861	0.000274154	0.00376989	0.122915	0.0738622	8.31151e-09	0.00235801	3.36269	2.99773	2.37085
transcript_22480	II	0.984173	1.29149	1.31638	1.57753	1.35089	1.10054	4.49499	4.45925	4.42851	2.06002	2.32008	2.25037	0.40913	0.701017	0.29828	4.60568	4.60286	4.59806
transcript_22502	II	4.19904	4.27316	4.28609	1.75039	1.18691	1.77029	4.18714	4.77623	4.34225	4.36267	3.9416	0.538921	4.02149	3.04729	4.21182	5.59221	5.66108	5.49665
transcript_22546	II	3.61358	3.60088	3.42503	3.54577	4.08013	3.57026	3.17592	3.14808	3.17434	2.45724	3.0771	3.23573	1.5391	1.86316	1.99567	5.97803	6.20851	5.9656
transcript_22563	II	0.171086	0.127168	0.29575	0.33469	0.278023	0.292762	0.774816	0.164676	0.747584	4.9287e-05	3.71018e-06	4.98671e-11	2.29401e-11	4.32756e-05	0.0240387	2.85554	3.02558	3.16999
transcript_22581	II	2.46739	3.11194	1.66874	1.72487	0.696213	0.791081	0.361509	1.75906	0.719433	0.00523374	0.0149099	0.0495837	1.99161	2.26609	0.541077	5.4309	4.3529	4.00899
transcript_22586	II	4.72463	4.51541	4.66809	3.91052	3.7813	3.29955	4.49245	4.38022	4.37502	3.39594	3.5527	3.76607	3.8618	4.02168	4.06171	6.49912	6.5052	6.40593
transcript_22589	II	1.35204	0.468919	1.51963	1.24228	0.0781778	0.719539	0.000274594	0.000810036	1.06765	0.0212342	0.957064	5.46921e-05	0.771947	1.74646	1.05774	5.06259	5.62592	5.66495
transcript_22626	II	0.140315	0.0964669	0.360581	0.0001243	0.0023767	0.00345856	2.47118	1.4659	8.73147e-05	1.077	0.000106324	0.00702437	1.74504	1.12591	0.165167	3.3393	2.45158	3.30378
transcript_22633	II	0.0712771	0.363894	0.733821	0.712586	2.70728	2.63285	1.71869	3.04996	2.6222	0.494687	1.77871	2.97186	0.532364	0.243619	2.64695	4.87092	5.03298	4.94339
transcript_22645	II	3.82408	3.77472	3.94936	3.75578	3.90727	3.90298	3.11204	3.0814	3.07985	3.45412	3.23268	3.26027	2.5083	2.84523	2.70379	5.81963	5.68232	5.65876
transcript_22812	II	3.87268	4.94827	3.74625	4.25049	3.53727	4.38459	5.537	5.442	5.38438	2.25545	2.46803	2.41305	5.33457	5.52849	5.53686	6.06104	5.76019	6.16902
transcript_22829	II	2.52111	2.42494	2.14771	2.56468	2.55966	2.30621	1.77607	1.99027	1.71741	3.28399	3.26311	2.89995	1.61713	2.19637	2.20067	5.09283	5.16366	4.94066
transcript_2286	II	3.22151	3.27305	3.28375	3.30452	3.20234	3.25923	2.99383	2.86592	2.90598	3.53044	3.6635	3.63357	2.10573	2.37039	2.33873	6.20096	6.2592	6.28213
transcript_22968	II	1.36312	0.95507	0.955264	4.00011	4.0712	4.03145	7.22462	7.23299	7.19428	1.77614	1.83371	1.52897	3.31299	3.56094	3.58976	5.98915	6.00391	5.9383
transcript_22977	II	1.52606	1.4044	1.26829	0.671265	0.819848	1.78642	1.02212	1.46685	0.679861	1.44069	1.52342	2.03196	1.38893	1.54628	1.46992	3.92346	3.88772	3.94612
transcript_23162	II	2.87631	2.96288	2.33499	1.56902	0.651738	0.910523	2.07266	2.29003	1.72722	1.70008	1.91068	2.28418	0.521856	0.877592	0.994289	4.33433	4.32593	4.0269
transcript_23190	II	3.03649	2.95457	2.99977	0.71047	1.78288	0.0201486	3.77951	3.63289	3.73844	1.22133	1.94502e-05	0.054283	2.27733	2.46602	2.21883	4.14962	4.18925	4.20572
transcript_23212	II	1.5805	1.61312	1.85764	1.29903	2.54144	1.59571	2.34377	2.26961	2.77869	0.279052	0.232204	0.030121	2.2635	2.22422	2.28724	4.40146	4.23731	4.59
transcript_23350	II	3.45849	3.21959	3.25985	3.35754	3.70974	3.79746	2.49509	3.03787	2.90138	4.0499	3.4998	3.38514	2.56644	2.76095	2.40443	6.30857	6.03461	6.21842
transcript_23355	II	0.00976296	0.45661	0.168404	0.000721725	0.0753722	0.00553736	2.97919e-14	0.156812	0.39476	2.39937e-13	0.189201	0.0840273	3.89866	0.190862	3.64204	3.45018	3.30333	3.31259
transcript_23361	II	1.78137	2.07986	1.93953	1.96117	1.64354	1.63373	2.40359	2.1307	1.44824	1.24109	1.57111	1.63686	2.84786	2.95258	2.52742	5.08738	5.11092	4.90973
transcript_23370	II	0.0407898	0	0	0	0.0436433	0.041801	0	0	0	0	0	0	0	0.0643787	0.0667012	3.44052	3.37371	3.44558
transcript_23407	II	4.12692	3.97766	4.22935	3.83225	4.29978	4.13578	4.04943	3.87341	4.0573	4.97657	4.75453	4.9542	2.99864	3.34228	3.38055	7.51382	7.49763	7.56577
transcript_23436	II	0.985327	0.697967	0.453491	0.460664	0.421431	0.202085	1.64982	1.89801	1.90162	0.46072	0.36848	0.581931	0.834755	1.35976	1.26192	3.31018	3.25579	3.44426
transcript_23462	II	0.208178	0.0019729	0.0536368	0.999554	0.431812	0.862432	0.843732	0.897404	0.610102	0.637065	0.519528	1.13163	0.883181	0.368829	0.329222	3.29747	3.61059	3.73505
transcript_23495	II	5.43221	5.38266	5.31744	4.92242	4.95108	5.04622	4.83074	4.60685	4.787	5.23619	5.21869	5.36009	4.42688	4.79691	4.65728	7.64613	7.66168	7.6505
transcript_23516	II	1.44311e-06	8.88985e-05	1.1603	0.624736	1.1675	0.128008	0.402828	2.70544	1.43105	0.0982355	0.0155325	1.51837	2.19701	1.21729	0.215718	3.24555	3.2519	3.681
transcript_2352	II	0.0933126	0	0.140505	0.0116848	0.0122546	0.0579962	0.273972	0.0724188	0.119312	1.06949	0.962436	0.64694	1.64015e-13	0.585148	0.0393588	2.08884	3.94346	3.27076
transcript_23550	II	5.4262	5.17164	4.98841	5.75504	5.4721	5.6042	7.86056	7.82619	8.20575	4.14308	4.18945	4.05266	5.06911	5.30524	5.45405	5.28133	5.52061	6.39826
transcript_23745	II	0.24881	0.0845929	0.248211	0.049832	0.00108715	0.507756	0.728893	1.03535	0.74922	0.829546	0.987274	1.53439	0.325021	0.769485	0.630975	4.09199	4.30973	4.22987
transcript_23798	II	0.17072	1.09401	0.272922	0.167664	0.00120115	0.00549152	0.963785	0.868581	0.949962	2.04792e-07	0.35515	0.0908925	0.27968	0.044236	0.00950277	3.2275	3.13673	3.63285
transcript_23809	II	3.01289	1.1099	1.23116	0.00013559	1.56693	1.33179	0.33942	0.694744	0.644155	2.10085	0.507924	2.13763	1.72492	2.17415	2.30608	5.56943	5.31522	5.58132
transcript_23837	II	4.28754	4.37872	4.30462	3.72053	3.78646	3.76166	6.23494	6.21848	6.29254	4.16092	3.98486	3.98945	6.70341	6.60564	6.61903	7.88832	7.8218	7.87959
transcript_23855	II	3.42945	3.10752	2.82034	3.16556	3.87187	2.82466	3.74011	4.64622	2.89994	3.40939	3.95564	4.38287	3.27496	2.63703	1.18699	4.81325	5.18526	6.19267
transcript_2390	II	0.269944	0.132188	0	0.814795	0.742759	0.580647	1.20753	0.814223	0.154565	0.256645	0.309185	0.133545	0.926931	1.20147	0.81425	3.57504	4.18753	3.90146
transcript_23902	II	0.00105869	1.65289	1.92296	2.08342	2.48442	0.000271921	3.27801	1.82402	2.53514	2.58136	0.348197	0.000129336	1.29583	0.00693259	0.476295	2.99187	3.11089	3.14587
transcript_23970	II	2.62443	0.0609842	0.690285	2.36837	1.64432	0.981756	2.63795	3.30193	2.54769	3.34342	3.04368	1.78705	2.47903	1.9531	2.37964	5.58045	5.50078	5.58958
transcript_24039	II	0.0013467	0.000854241	0.145429	0.0108921	0.0318814	1.52703	0.00278965	0.0563607	0.000292851	0.00125468	0.00466745	0.24002	1.00761e-05	1.53266e-07	0.00238561	4.26449	1.53423	2.151
transcript_24102	II	2.19798	2.05432	2.08731	1.7401	1.94733	1.71596	2.21295	1.91989	2.20287	3.12811	3.21809	3.41975	2.63694	2.67848	2.71045	6.02307	5.89476	5.9712
transcript_24157	II	3.6392e-05	3.4382e-05	3.83129e-07	0.000101072	7.28398e-10	1.26368e-08	6.24027e-13	3.91689e-06	4.57399e-09	1.60171e-15	2.18229e-10	1.43986e-05	1.94485	1.54681	2.34123	3.58713	3.56422	3.65449
transcript_24254	II	1.12722	1.5153	0.919368	1.40792	0.852419	1.24852	1.35354	1.01545	0.950225	0.971135	1.03234	1.59123	1.15219	1.6685	1.91782	4.24146	4.26976	4.64921
transcript_24295	II	0.56864	0.543057	0.800794	0.0950745	0.0619078	0.0204901	2.02616	1.55988	1.74957	0	0	0.035315	0.736569	0.45836	0.486396	3.63356	3.50759	3.53093
transcript_24300	II	6.25396	6.21471	6.27001	6.02978	6.00758	5.9967	5.23216	5.17324	5.29728	5.61043	5.58245	5.7342	4.05351	4.26109	4.29184	7.86505	7.82698	7.81756
transcript_24312	II	2.89008	2.93625	3.00674	0.0649502	2.3124	2.31496	7.14017	7.03468	7.14642	1.94204	2.50526	1.48851	4.90732	5.11843	5.30512	6.51956	6.64461	6.72967
transcript_24313	II	0.020796	0.202411	0	1.61667e-06	6.8994e-05	0.0109374	4.82858	4.85399	4.90462	0	1.77463e-10	0.0280312	0.0554753	0.347268	0.175445	3.82749	4.10876	3.4861
transcript_24325	II	1.64835	1.8317	1.15041	1.96523	1.85781	1.51437	0.613971	0.912852	1.42601	1.75308	1.62216	0.965956	0.47688	0.441464	1.06615	3.83101	3.92733	3.98004
transcript_24363	II	5.08756	4.93522	5.12174	5.19881	5.23188	5.22295	5.26596	5.31082	5.25966	5.89702	5.96805	5.9642	4.74469	4.88911	4.90566	8.24449	8.21789	8.24356
transcript_24416	II	2.08163	1.83935	2.96531	1.84822	2.49898	2.52175	2.30902	2.41696	1.15293	1.78565	0.559772	2.27842	4.31316	1.91315	1.92519	3.87375	4.86292	5.11191
transcript_24447	II	2.23926	1.70684	0.569268	2.16855	1.80195	2.21124	3.86982	4.25544	3.39991	3.24461	2.02418	2.84157	1.19055	2.02422	2.47623	3.29687	3.71281	4.0351
transcript_24459	II	2.42513	2.23222	2.33089	2.94407	2.93756	2.95304	3.40523	3.47128	3.46719	0.968852	0.782367	0.744421	0.914316	1.16847	0.892476	5.0968	4.97356	5.0903
transcript_24461	II	0.849738	1.00014	0.176572	2.96565e-05	0.0300161	0.000316346	1.22053	1.64209	0.0949559	0.849735	1.13183	0.591339	0.18336	0.00197283	1.14768	3.22264	3.39162	3.37522
transcript_24576	II	0.00131836	0.350014	1.93357	0.000878213	0.379297	2.25351	2.25098	2.44433	1.17638	0.534721	0.0297624	3.551e-05	0.452921	7.02226e-06	1.6156	2.83005	2.28677	2.00455
transcript_24593	II	2.82508	2.81324	2.69839	3.05814	4.24504	1.79353	2.11884	3.1011	3.32108	3.92244	3.72264	3.13064	0.491141	0.824336	0.47915	6.06885	5.85552	6.79579
transcript_24602	II	0.0504827	0.528374	0.211027	0.736128	0.465863	0.476149	0.98193	0.0466155	0.216101	0.0206548	0.0898903	0.315242	0.0285045	0.145281	1.25874	3.20932	3.3911	3.63842
transcript_24676	II	0.0499987	0.00498756	0.935666	0.136178	0.0133048	0.15775	0.47595	0.0141509	0.44167	9.9038e-05	0.218883	0.395105	0.0530956	0.384622	0.468115	2.74876	2.477	3.3464
transcript_24748	II	1.76681	1.84624	9.40092e-05	1.2519	8.27341e-07	1.81334	0.564922	1.12924	0.305309	0.329406	0.293694	0.0115928	0.310577	0.0427292	0.197639	3.38977	3.0798	3.1079
transcript_24750	II	1.59503	1.92313	1.28951	1.83846	1.50729	2.09157	1.36407	0.799871	1.71434	0.0115917	0.000339619	2.5243e-13	1.78395	1.30566	2.19795	3.75372	3.78402	3.74599
transcript_24772	II	2.86415	2.72923	2.85334	2.5971	2.44799	2.51093	4.04672	4.05154	3.95107	1.27666	1.63715	1.33776	3.89506	3.89807	3.94545	5.42476	5.38208	5.47688
transcript_24843	II	0.381286	1.41884	0.0359007	0.533834	0.00272045	1.5008	3.1526	1.20102	4.25638	2.62705	0.383243	0.111384	0.739654	0.000385669	1.04309	4.41725	1.881	4.66628
transcript_24850	II	4.31145	4.43755	4.23744	4.60898	4.66552	4.73002	7.16753	7.1645	7.16369	4.28815	4.18426	4.34867	4.73638	4.87135	4.8863	6.39819	6.36177	6.44026
transcript_24910	II	2.71977	3.28111	2.88658	3.6573	2.47792	2.17498	3.14538	1.79976	1.19485	1.66566	1.14667	0.121595	3.50474	3.51467	3.72751	4.66525	4.17288	4.34573
transcript_24941	II	4.90945	5.19801	5.09807	3.45275	3.86478	3.68578	6.29269	6.34734	6.3877	2.10403	1.7123	2.01245	6.35711	6.5614	6.51056	6.90296	6.8774	6.92266
transcript_25008	II	1.83751	1.976	2.20971	1.69775	1.46151	1.32686	2.28722	1.47987	1.84268	2.53981	3.1974	1.65176	1.24176	1.20544	0.357364	5.28998	5.06438	5.18015
transcript_25034	II	0.732881	0.899613	1.2408	0.600415	0.452705	0.77254	1.40652	1.2823	1.04797	0.0462286	0.124924	3.13487e-12	0.608807	0.024339	0.340064	3.33131	2.85425	3.00026
transcript_25044	II	2.07961	2.09633	2.03362	1.91506	1.96065	1.95695	1.9585	2.03053	1.94978	2.55583	2.54069	2.46804	1.76365	1.76966	1.66388	5.01769	5.00918	5.0202
transcript_25054	II	2.97164	2.9112	3.21891	2.73991	2.53456	2.44206	2.42965	2.64104	2.45162	0.96242	1.19073	1.29131	1.19814	1.63598	1.38339	4.48969	4.48744	4.55073
transcript_25066	II	3.56508	2.31655	1.70444	3.44084e-05	2.29211	3.03817	3.63902	2.88699	3.43324	3.00325	1.72999	0.0134581	1.76905	1.73447	0.34065	4.05302	3.75309	4.09658
transcript_25090	II	3.28998	3.44361	2.83409	3.06387	1.23993	2.90947	2.85488	2.59141	1.6473	3.44535	3.81936	3.40762	0.575097	1.0723	0.646172	6.29859	6.75705	5.94147
transcript_25093	II	4.22009	1.19422	2.81772	4.16547	4.77955	5.24217	5.51546	6.25471	6.06369	3.69563	3.18602	3.41737	5.42269	2.42702	4.7811	4.32975	4.51162	4.3544
transcript_25116	II	4.6995	2.89258	4.77181	4.90694	4.3708	1.32344	5.07452	3.81978	4.73287	4.5496	3.71956	2.70779	3.91848	2.5185	4.48672	6.22722	6.17304	6.09676
transcript_25127	II	1.9889	0.000518639	0.0828403	1.36945	0.409791	0.0834724	2.66685	0.0329006	2.23613	0.048072	0.258123	1.3939	2.64627	0.00179541	2.0496	3.63388	2.45855	3.35234
transcript_25131	II	1.92536	2.06852	2.09947	1.89472	1.7579	1.88471	1.624	1.78462	1.54063	0.0452725	0.0413434	0.123509	0.523402	0.84832	0.488525	3.87109	3.86049	3.94641
transcript_25199	II	3.54842	1.44911	2.16849	2.42169	0.0623516	3.81179	0.925793	2.63177	3.22415	3.41717	3.52759	3.16221	1.34459	2.56874	1.67995	6.52307	6.03579	6.66465
transcript_25215	II	3.62208	3.45834	3.51179	0.738153	1.00772	0.000304032	3.14242	3.1678	3.3221	2.77332	2.48403	2.88284	4.30035	4.4727	4.53656	3.60795	3.98156	3.77635
transcript_25242	II	1.10954e-05	2.19347	9.47255e-06	0.783128	0.39435	1.93873	2.63248	1.12004	0.834038	1.70893	0.0144891	1.96547	2.19894	0.0896834	2.21263	3.34384	2.97761	3.80993
transcript_25373	II	5.46537	5.55378	5.55335	5.28173	5.35701	5.1945	4.4136	4.32755	4.3066	4.98378	5.02139	5.09261	3.52251	3.85482	3.71363	7.71404	7.70805	7.66334
transcript_25374	II	0.000554715	0.121904	6.86703e-05	0.553766	0.442546	0.102169	0.109243	0.342631	0.24586	0.994334	0.342444	0.816556	0.0432145	0.0409057	0.0785658	3.62825	3.08748	3.20228
transcript_25381	II	3.33534	3.54909	3.60907	2.98804	3.10302	3.16097	3.16753	2.98477	3.1545	3.54597	3.53885	3.88738	2.89139	3.13527	2.97682	6.09329	6.18201	6.25663
transcript_25382	II	0.174132	0.228442	0	0.135781	0.0938524	0.354584	7.60582	8.32044	8.57766	0	0.0215868	0.0288883	1.79562	1.94654	1.7862	2.99827	3.11173	3.72877
transcript_25427	II	0.873142	2.27877	1.64638	0.220232	1.12012	0.00276163	2.65605	4.05516	3.69246	6.03259e-05	9.94616e-05	5.76453e-06	2.88356	2.24966	0.000891114	5.5994	5.6105	5.77912
transcript_25470	II	4.25044	3.89499	4.31341	3.21397	3.24954	2.84072	3.77807	4.12194	4.02271	4.22962	4.06599	4.02213	2.77655	3.89881	3.34476	6.8449	7.00134	6.90674
transcript_25576	II	0.251045	0.00215484	0.0144363	0.0389058	0.0121774	0.129158	0.480795	0.0452446	0.910039	0.271387	0.785989	0.325648	0.423062	0.0274526	0.125552	2.97616	3.11712	2.54784
transcript_25591	II	0.0333103	0.370285	0.292609	0.502972	0.00314958	0.00855853	0.79224	1.03999	0.855631	2.8832e-07	0.00616006	0.000994073	0.0960037	0.0635825	0.00624592	2.26112	2.52227	3.37498
transcript_25593	II	0.669614	0.457024	0.0614931	0.0227449	3.67698	0.501281	2.99534	4.39116	5.30159	2.95649	2.57853	1.34349	1.76767	0.00505355	1.30543	3.16283	2.1051	3.623
transcript_2561	II	2.68505	2.68021	3.2479	2.73537	2.51262	2.85159	2.24566	1.65362	1.6647	0.217026	0.566829	0.611978	3.12497	3.60864	3.42758	4.01578	3.87483	4.06615
transcript_25611	II	1.62118	1.93966	2.02434	1.67879	1.80111	1.97278	4.06733	4.0462	3.95564	0.966655	1.24563	1.00929	1.97144	2.11474	1.99911	4.68124	4.51932	4.53843
transcript_25637	II	0.00058738	3.43818	3.23519	1.22216	0.0320075	0.702342	2.69118	1.53678	1.89557e-05	0.182582	2.5438	1.99726	1.63452	4.23964	2.99698	5.23832	5.63458	5.55903
transcript_25688	II	3.07839	2.76832	3.46189	3.22442	1.47752	3.81838	2.71054	1.41196	1.90545	3.24971	2.9552	4.02564	0.800054	0.959749	0.939688	6.58856	6.19533	6.13048
transcript_25713	II	0.93048	0.14525	0.644159	0.812514	0.00257656	0.240761	2.93389	3.65218	3.16493	1.77443	0.945796	1.87783	3.04767	2.4976	2.87617	5.34046	5.64786	5.74216
transcript_25724	II	0.048529	0	2.88308e-15	0.0492887	0.0517626	0	2.76166	2.28777	2.28611	2.12399	2.40857	2.34445	2.92371	3.07473	2.92273	7.33583	7.37139	7.34078
transcript_25739	II	2.23897	2.83063	3.15579	3.05863	3.17242	3.34265	4.41755	3.27262	4.05294	1.22376	3.22794	2.84825	4.512	4.69555	5.13711	5.86159	5.57311	5.91315
transcript_25745	II	4.44897	4.53915	4.58131	3.98471	3.95237	3.91136	3.50202	3.5904	3.56669	3.27832	3.22392	3.32552	2.56618	2.48311	2.29708	5.77957	5.70426	5.72942
transcript_25746	II	0.249636	0.669366	4.10941	0.931916	2.48889	2.48491	3.71971	5.26489	3.32659	0.324959	2.34403	1.8581	3.52707	4.1917	3.03858	5.75671	4.41168	5.67301
transcript_25747	II	2.94372	2.80358	2.72839	2.6909	2.37795	2.45142	3.46678	2.59635	3.1094	0.0584678	0.235655	0.513277	3.23358	3.62111	3.22839	5.183	5.13936	5.20361
transcript_25863	II	0.412799	0.137073	0.126314	1.74639	0.797241	0.822382	0.865787	1.12761	0.800626	0.317493	0.123659	0.476123	0.379419	1.33589e-06	0.331862	3.45902	3.17627	3.36996
transcript_25966	II	2.03767	1.97649	1.83542	0.169123	0	0.129173	2.54327	2.57104	2.46349	2.10747	1.81251	2.04829	1.58078	1.74838	1.597	4.79592	4.83248	4.7925
transcript_26009	II	3.52388	3.82033	3.7674	3.04992	3.04943	2.71742	1.96712	2.56763	2.17738	2.30303	3.08049	2.81597	2.04185	2.52947	1.95888	6.46923	6.54961	6.38638
transcript_26026	II	3.15085	0.932588	0.971473	3.08458	1.66339	0.120326	1.15884	2.98499	2.74182	1.14924	1.46159	0.983207	2.09885	2.92171	2.82607	4.89813	5.36874	3.01519
transcript_26057	II	2.25961	2.21637	2.45391	2.62314	2.78927	2.54094	1.69656	1.56769	1.87036	1.49706	1.50966	1.4333	0.919172	0.945671	1.05709	6.26378	6.3074	6.28971
transcript_26059	II	2.08605	2.39249	2.30797	1.54923	0.112798	0.619808	1.08561	1.96692	0.00912997	0.0456425	0.206024	1.31167	1.70607	0.604927	1.03019	3.04912	3.1339	2.13468
transcript_26109	II	0.12981	2.54078	1.30207	0.408677	2.7607	1.07468	2.13988	1.88573	1.65168	1.26293	2.10141	1.58612	0.414555	1.72795	2.56067	3.16918	4.19225	3.20992
transcript_26122	II	3.80658	0.24326	2.69899	0.117901	0.00111743	0.00135988	0.000113459	2.55405	0.101836	0.0025878	0.640531	1.71121	2.37354	0.000643228	0.0169497	3.8018	4.07135	3.81553
transcript_26133	II	0.951001	0.52892	0.632318	0.27598	0.484789	0.27878	1.26075	0.898586	1.03337	1.31225	1.27745	1.23279	0.950629	1.16789	1.15195	3.76002	3.82768	3.63133
transcript_26180	II	1.45574	2.16389	1.93932	0.699342	0.457762	0.22382	3.96116	3.60801	3.66152	0.286112	0.801449	0.157627	2.4169	1.33104	0.491354	2.61726	3.52109	2.60357
transcript_26209	II	4.64283	4.70569	4.74126	4.55229	4.57535	4.52455	5.32025	5.39159	5.37412	5.53795	5.53684	5.539	3.80055	3.81331	3.90419	7.61783	7.66716	7.66063
transcript_26228	II	3.63675	3.56774	3.72929	3.88631	3.90828	3.87361	5.30965	5.32475	5.28503	1.88217	1.34633	1.45712	4.37532	4.32347	4.37462	5.60799	5.55713	5.56322
transcript_26247	II	1.76171	2.49972	2.39276	2.21621	1.97327	1.70489	1.95313	1.95721	2.56081	2.25053	2.159	2.06968	3.0006	3.09841	2.84565	5.50385	5.67136	5.73547
transcript_26364	II	2.42822	2.50105	2.46767	2.8362	2.72801	2.68213	2.88442	2.75378	2.85472	3.61057	3.47634	3.61889	2.23813	2.42372	2.41889	7.54628	7.49052	7.50998
transcript_26377	II	4.06461	4.15225	3.91224	3.23195	3.19668	3.44702	4.27011	4.58943	4.23504	2.99697	2.6965	2.66106	4.60797	4.66727	4.26126	6.10881	6.26123	6.19245
transcript_26489	II	3.63251	3.73004	3.54261	3.6149	3.36404	3.49683	2.85093	2.51694	2.76161	1.55164	1.88667	2.09245	3.64601	3.65135	3.40826	5.69814	5.58153	5.74961
transcript_26544	II	1.90265	3.1747	2.91239	1.7337	2.90329	1.79253	1.72809	2.83351	2.63643	2.01604	2.09979	4.06938	2.58179	2.46576	1.50731	4.25843	5.04144	5.0121
transcript_26546	II	1.45128	1.04511	0.696173	0.155737	0.467966	0.759952	0.722633	1.64884	0.71673	0.000319146	0	1.45821e-07	0.112625	3.60928e-05	0.0342001	4.46493	4.74413	4.88439
transcript_26575	II	0.293113	0.0245228	0.0285583	0.00072881	0.0208339	1.04282	0.0156053	0.0330003	2.72619	0.00247872	2.5891	0.537121	9.93613e-08	8.0903e-06	0.000104306	4.04766	3.66223	4.60022
transcript_2659	II	3.7791	3.88501	4.06834	3.69743	3.46289	3.7114	3.48318	3.56133	3.5165	4.36852	4.50534	4.49757	2.97905	2.83265	2.98988	6.55103	6.57368	6.53709
transcript_26592	II	1.40534	3.47999	2.10128	0.605252	0.594225	0.945641	2.58409	1.14054	1.88536	2.65158	1.24921	2.25593	3.63087	4.35986	4.65869	5.01652	4.19865	4.58134
transcript_26687	II	0.286493	0.628563	0.0768365	0.563405	0.297264	0.290407	0.3375	0.35206	0.626858	1.58911	0.986949	1.85267	0.375482	0.342361	0.490971	4.08683	4.27132	3.99078
transcript_26698	II	0.225898	0.321988	0	0.00348618	0.109012	0.543551	10.126	9.97021	9.8986	0	0.022433	0.0310704	3.14442	3.30914	3.3035	5.14094	5.16209	5.08798
transcript_26724	II	2.56671	2.60879	2.83789	1.7283	2.11031	0.906609	3.60278	2.73852	2.99355	1.5767	1.18244	0.93081	1.98931	2.3193	2.52901	4.16174	4.95648	4.47605
transcript_26743	II	0.528822	0.242561	0.0270613	0.0896309	0.0928106	0.0672383	0.969939	0.536643	0.877471	0.830495	0.48086	0.801799	2.80975	2.40646	2.89585	4.63109	4.70325	4.6021
transcript_26915	II	3.34878	3.61649	2.69385	1.96137	1.20285	0.964203	2.24257	2.12647	3.09932	2.59318	1.56674	2.69278	1.55547	2.72382	1.19512	3.49234	4.76067	4.83996
transcript_26961	II	0	0.135027	0.0472645	0.0482815	0	0	0.764862	1.01812	0.857827	0	0	0.0440951	0.110344	0.212698	0.0782203	3.13543	2.84692	3.12507
transcript_26963	II	5.25823	5.41945	5.15534	3.95675	3.99219	3.81887	5.03187	4.78798	5.05255	5.08396	4.8721	5.10246	4.93243	5.06753	5.24333	7.99082	7.99772	7.99994
transcript_26984	II	3.2193	3.13357	3.00195	2.46614	1.90774	2.21367	3.13767	2.9923	3.372	4.10648	4.26473	4.00337	3.22157	3.45307	3.38877	7.35769	7.3009	7.33373
transcript_27059	II	2.03394	0.0114917	3.66031	1.65649	2.22984	1.99365	3.97388	2.00918	3.61509	3.82225	2.6596	3.58346	5.4519	5.69837	4.64319	4.2369	4.88065	5.38386
transcript_27078	II	0.0112602	0.0771766	2.82967	2.9576	2.67619	2.103	3.9641	3.93886	3.65615	1.74266	2.04992	0.874165	2.87032	3.21681	3.70007	5.33668	5.25228	5.26923
transcript_27086	II	4.00448	1.76814	5.1596	4.18173	3.11227	4.70558	4.07399	4.19139	3.35674	2.13258	3.89566	3.34941	3.16287	2.83759	3.64505	6.60446	6.63106	6.6236
transcript_27160	II	4.2525	4.57589	4.50335	3.98559	4.30251	4.29622	4.88164	4.72453	4.66628	2.1231	2.07406	2.54322	4.63426	4.62376	4.78257	5.77237	6.03832	5.98718
transcript_27168	II	2.16493	1.50585	1.53182	1.72588	1.35199	1.76374	4.23283	4.2668	4.257	0.475023	1.47222	0.708101	2.7162	2.82999	3.36889	4.40568	4.72753	4.47346
transcript_27179	II	3.63437	3.31611	3.08685	3.33507	3.24172	3.09365	2.76243	2.90969	2.92631	3.48829	3.58276	3.55976	1.86002	2.41118	1.91041	5.51715	5.3246	5.40528
transcript_27250	II	2.75838	4.30268	4.1426	3.01344	3.80041	3.16	5.07712	4.28382	4.87933	2.41982	3.78284	1.71537	3.76076	1.95599	3.1558	5.61003	5.63866	5.74484
transcript_27313	II	1.6498	0.281097	0.000663655	0.0026165	1.35769	0.00365212	1.89807	1.22097	0.680781	0.304255	0.000917167	0.237079	1.25023	0.000292201	0.273516	3.05449	2.92924	3.33778
transcript_27342	II	1.27248	1.44241	1.70212	1.15271	1.42763	1.23988	1.84244	1.91998	2.17445	2.18297	2.10274	2.06418	2.30221	2.54241	2.5897	4.83508	4.7316	4.81432
transcript_27404	II	1.92431	2.80671	2.01875	0.5852	1.09273	0.354189	2.65239	2.51158	3.30467	1.03826	1.31543	1.71812	1.40321	1.98822	1.38138	3.73661	3.451	3.74064
transcript_27447	II	0.0411356	0.420912	0.370294	0.164119	0.427792	0.54551	0.032887	0.452616	1.70121	0.0608817	0.527972	0.881848	2.75178	0.00914706	1.37233	5.28101	5.37876	5.52197
transcript_27463	II	2.75054	2.51602	2.73855	2.30743	2.04167	2.58664	2.52417	2.04605	2.23969	1.38501	1.46201	1.49137	1.01592	0.275333	0.383933	3.7997	3.68581	3.99381
transcript_27466	II	2.75106	2.89226	2.78307	2.71889	2.44547	2.77153	3.86835	4.17819	4.05664	2.23914	2.35232	1.72302	2.08302	2.20068	2.18039	4.72789	4.86381	4.96662
transcript_27479	II	1.85366	1.65702	1.36724	1.73992	4.60282e-06	1.00632	0.00132027	0.0667906	2.34836	1.51934	0.000415198	0.0753526	1.81314	0.804049	0.000109834	3.89342	4.0326	3.77276
transcript_27529	II	3.35256	2.68994	2.85983	3.17208	3.27392	3.17272	2.941	2.62049	2.44158	0	0.135701	0.0567213	0.691775	1.29129	0.311273	6.91495	6.95713	7.04573
transcript_27531	II	4.22545	4.24273	4.18918	4.19113	4.44095	4.3866	3.93775	3.91228	4.02414	4.84704	5.03162	5.01839	3.44605	3.65882	3.82606	7.09216	7.1088	7.07316
transcript_27544	II	0.55437	1.97817	2.10613	1.66317	0.949561	4.79236e-05	0.503222	2.14415	0.876021	1.34609	0.151276	1.71207	2.54761	1.14931	2.16868	3.78997	3.73267	3.38224
transcript_27556	II	3.32662	2.8274	2.18636	2.0881	1.68962	1.08384	2.50981	1.78792	2.14872	1.95159	0.0270168	0.611905	0.0797125	1.35151	1.33627	3.97289	4.4428	4.12978
transcript_2756	II	0.0439095	4.19329e-13	0.0551006	0.0464859	0.0588789	0.0347094	0.495965	0.659474	0.546074	1.24824	1.56957	1.16477	1.24259	0.583797	0.96461	4.10052	4.23839	3.84889
transcript_27560	II	4.24686	4.37583	4.67207	3.94428	4.01207	3.94454	4.10956	4.42515	3.71298	4.2706	3.99271	4.15567	3.86618	4.50201	4.54667	7.6812	7.56385	7.61457
transcript_27574	II	0.0830289	2.18035	2.32679	2.15117	3.29897	2.70831	2.95421	4.11167	3.9236e-05	2.52054	2.38287	2.62084	2.40562e-06	2.60067	2.86289	4.80777	4.72398	5.14066
transcript_27613	II	2.91337	2.85916	3.18384	1.95091	1.31718	2.01577	1.99663	0.882504	0.825664	0.156151	0.356919	0.0862155	2.64144	3.05554	2.86585	4.36334	4.41941	4.34038
transcript_27623	II	3.11667	3.14019	3.55962	1.21626	1.82009	1.79261	6.14048	6.12661	6.17009	1.91636	2.87648	2.81384	4.33563	4.30766	4.73203	6.78954	6.77558	6.70194
transcript_27745	II	1.3432	0.216447	1.04981	0.450493	0.610192	0.723223	4.03935	4.175	4.1242	0.661715	0.856126	0.715473	2.0163	1.8283	1.62972	2.19229	1.71636	1.76564
transcript_27821	II	0.302168	0.312059	0.869811	1.00106	1.06068	0.638479	5.10234	5.72735	5.0717	0.693299	1.67279	0.447409	4.26206	2.88653	1.79739	4.76653	5.19393	4.38162
transcript_27859	II	2.07444	1.855	1.84884	1.99486	2.36664	2.31606	4.35927	4.46757	4.54373	0.834823	0.883899	0.946104	2.89982	3.17604	2.96524	3.1567	3.07335	3.04258
transcript_27873	II	0.210106	0.304096	0.399017	0.0532923	1.10068	0.458487	0.586531	0.232659	1.01604	0.523094	0.387621	0.19848	0.783661	0.015134	0.232324	4.73414	4.38317	4.62656
transcript_27879	II	2.91108	2.73512	2.97305	2.37905	2.54784	2.66768	4.24494	4.2468	4.36166	2.11125	1.999	1.86087	3.68755	3.80925	3.63479	5.23165	5.04843	5.18187
transcript_28008	II	3.13748	2.81663	3.09655	2.95549	3.08722	2.61429	3.5928	3.33171	3.17449	3.48598	2.88251	3.26351	5.2053	5.37704	5.18192	5.46155	5.15431	5.76475
transcript_28021	II	3.03138	2.31577	2.77696	2.46463	3.68975	0.21147	1.54539	3.41265	1.11281	2.27077	3.17968	2.69782	2.29158	2.54868	1.64116	4.1099	4.64799	4.53033
transcript_28046	II	2.0878	1.7639	1.33213	1.5979	1.29741	1.61667	2.82771	2.36839	2.91608	1.18691	0.622047	0.916347	3.70406	4.24606	3.84499	5.59497	5.25838	5.44318
transcript_28143	II	1.19268	0.874487	1.86456	1.49522	3.37038	0.0688701	2.91185	4.10212	3.61983	0.21464	1.65391	0.450251	0.223119	3.04013	1.93628	4.3769	4.60625	4.756
transcript_28233	II	0.276786	1.04389	0.965835	0.914179	0.484696	0.599965	1.57548	2.30044	2.26615	1.91222	0.625989	1.16759	1.43422	1.18579	1.36483	4.20421	4.36074	4.20753
transcript_28234	II	3.19712	3.27144	3.44901	3.15103	3.25868	2.94972	3.81839	3.90526	3.72718	3.46793	3.48803	3.32217	2.06464	2.21761	2.01699	6.42586	6.45228	6.42371
transcript_28248	II	2.73873	2.28892	1.92175	1.21271	1.40611	1.84566	2.61091	2.2729	2.7044	2.51257	2.32823	2.36304	3.46702	3.12694	3.62687	5.93746	5.88444	6.25618
transcript_28289	II	1.3489e-06	0	0	6.40685e-16	0.000383888	1.92206e-15	5.94814	5.92318	5.90413	0.413685	0.735603	0.571806	1.27649	1.58844	1.76438	5.57096	5.64652	5.48536
transcript_28298	II	0.922016	0.933941	0.462214	0.2099	0.459201	0.459871	0.858123	2.01401	1.16625	0.385246	0.0020829	0.0107079	2.23012	3.39306	3.47665	3.54851	3.28051	3.53951
transcript_28357	II	3.49878	3.55617	3.26642	3.14798	2.77384	2.90058	2.64446	2.85229	2.40345	0.729667	0.142383	0.225674	0.00359881	0.642362	0.608901	6.84361	6.86821	6.75482
transcript_28359	II	1.45441	2.16521	2.12219	2.55233	0.810233	0.574124	2.54854	1.88826	2.04175	1.96193e-05	2.94665	3.14283	0.949656	1.15659	1.94814	5.01258	5.42614	5.23461
transcript_28360	II	0.0573076	0.0561236	0.0569221	0.112733	0	0	1.55867	1.76647	1.52613	0.511612	0.359997	0.518269	4.46907	4.69591	4.62645	5.55045	5.61732	5.45869
transcript_28468	II	1.2339	1.99128	0.00757174	0.387086	1.16932	0.00389024	1.67861	2.74486	1.43716	1.72936	0.0169057	0.214883	0.0938803	0.313657	0.857351	4.28642	4.59485	2.90262
transcript_28489	II	0.00188381	2.36803	2.80632	3.71186e-06	0.00105312	0.149292	1.20675	0.00824205	3.00078	0.000357119	0.00795738	0.000444783	0.993394	1.80095	0.240665	4.49968	3.36481	4.14154
transcript_28523	II	0.485876	0.631664	1.05757	0.0585547	0	0.057797	0	0	0.0523802	0	0	0.0526889	0.138623	0.174664	0.2259	4.06741	4.0403	4.11483
transcript_28566	II	2.76369	2.57838	2.70317	1.86672	2.35764	2.02102	5.984	5.94737	6.11064	0.741672	0.403211	0.897003	4.59363	4.89401	4.64617	6.2913	6.31686	6.30245
transcript_28575	II	1.76744	0.0461118	0.645162	0.243557	1.3598	0.288269	1.37797	0.386859	0.998291	0.000934724	2.53217e-05	1.23811	2.10034	1.25456	0.705456	3.25473	2.86846	2.56409
transcript_28611	II	1.24076	1.4377	1.34104	1.23968	1.39654	0.929789	3.04223	3.06887	3.33561	2.4705	2.30161	2.33626	4.19349	4.47016	4.38859	5.82708	5.8577	5.91756
transcript_28699	II	0.492679	0.348562	0.0155891	0.613047	0.633858	0.0354063	0.928881	1.94338	0.000579342	0.00556025	0.319469	0.0955766	0.268125	0.340203	0.635996	3.88193	3.455	3.13645
transcript_28707	II	3.69482	3.56467	3.40149	3.11713	3.79871	3.84096	5.6851	5.89039	5.75924	2.2805	2.09703	1.39532	4.03177	3.94475	4.77626	5.51304	5.42714	5.47265
transcript_28712	II	2.25677	2.28989	2.18557	1.09879	1.35976	0.766085	0.97152	1.03448	0.941501	1.64937	1.35323	1.74885	0.0874277	0.193903	0.0847631	3.90497	3.71243	3.82574
transcript_28713	II	1.88965	0.404371	2.87975	0.0172505	1.01673	0.324069	1.8285	3.9853	0.0290206	4.21009	0.46182	3.05526	6.69304	5.44542	6.93484	5.95756	5.67147	5.91329
transcript_28718	II	7.44259	7.56247	5.92591	7.84166	7.93914	7.97779	9.39747	8.83346	9.41048	6.76054	6.88132	6.83785	4.45794	7.78958	7.56748	8.67378	8.67358	8.70214
transcript_28731	II	1.54486	1.50707	1.5052	0.401553	0.277058	0.318866	2.34349	2.31813	2.34198	1.67394	1.85823	1.51575	1.3099	1.55205	1.53206	4.35181	4.23603	4.25842
transcript_28753	II	4.41475	4.41541	4.25043	4.61887	4.62029	4.65106	3.47377	3.47095	3.39202	4.29642	4.31961	4.22351	3.08143	3.43534	3.36764	9.23568	9.25	9.22923
transcript_28758	II	1.89053e-05	0.000464742	0.0955625	0.662758	0.0026351	0.00162423	0.0157396	0.0102632	0.171263	0.139727	0.439976	0.777289	0.943224	1.49849	0.944996	2.76428	2.83367	3.98256
transcript_28766	II	4.79715	5.41921	5.06857	5.5287	5.04701	3.51866	6.67958	5.4647	6.59352	5.29734	4.89699	1.29251	5.77303	5.95906	5.93191	6.94355	6.16898	6.47546
transcript_28767	II	4.16344	2.53908	4.34828	3.25377	4.1918	3.97982	2.22599	1.36055	2.10235	2.67444	0.396641	3.16551	0.000533081	0.000714139	0.0129795	7.62317	7.73811	7.48143
transcript_28780	II	0.0112372	0.0172117	2.15741e-11	0.0333189	0.0102058	3.27936e-06	0.0539844	0.716256	1.16107	2.67034	3.47756	4.20313	5.93996	6.07696	6.86374	5.78667	5.88349	5.63351
transcript_28789	II	3.20809	2.99214	3.3731	2.66665	2.86719	2.67646	4.41664	4.08751	4.24913	2.05933	1.97306	2.13965	2.13857	1.90483	2.00019	4.89402	4.87784	4.71378
transcript_28832	II	1.0211	0.785398	0.762067	0.926235	0.995865	0.851409	1.56368	1.68853	1.7681	1.72673	1.74771	1.9697	1.12025	1.19983	1.08007	6.34788	6.34355	6.41201
transcript_28864	II	1.10822	1.3771	1.17319	1.2553	1.45332	1.53768	3.33525	3.69461	3.59109	0.39969	0.590126	0.751123	1.16318	2.07469	2.021	3.12502	3.08162	3.76373
transcript_28868	II	4.4968	4.39066	4.75114	4.46567	4.39618	4.39426	4.47456	4.26988	4.43403	4.63259	4.52683	4.80844	2.82731	3.51402	3.3003	6.87901	6.8358	6.81486
transcript_28898	II	1.6862	1.51149	1.68507	0.0752071	0.332299	0.069473	2.13277	1.98584	2.29391	1.23988	0.997815	0.736467	0.838898	1.23094	1.10842	3.45018	2.89393	3.45349
transcript_28904	II	3.9034	4.27331	3.72556	2.84472	2.26438	2.4601	4.06553	3.76283	4.46707	3.20961	3.03646	3.44614	2.61532	3.28497	3.13689	6.68394	6.86688	6.59549
transcript_28954	II	1.08637	5.87217	5.93717	6.05437	5.90868	5.81267	4.52283	4.67779	2.45895	3.78187	2.5084	4.65387	3.33458	2.69628	3.72698	7.75171	7.73703	7.88717
transcript_29010	II	2.10544	2.33459	2.27844	2.17269	2.46199	2.49349	5.37166	5.3718	5.36344	3.14315	3.01921	3.05859	2.2318	2.40341	2.18688	4.88558	4.72323	4.8637
transcript_29063	II	3.21523	3.26263	3.39147	1.06384	0.443351	2.49726e-11	2.65814	2.66876	2.5005	2.86734	2.75144	2.86464	3.28566	3.43901	3.38714	5.3443	5.55601	5.56986
transcript_29146	II	3.54217	3.28117	2.86555	3.03551	3.31285	2.93638	6.55277	6.42156	6.45133	3.77969	3.79622	3.60814	5.62336	5.88261	5.73631	8.04624	8.00731	8.04649
transcript_29193	II	2.11573e-07	5.63035e-05	0	0.227091	0.0621035	2.87725e-10	5.59831e-12	9.65192e-13	1.61206e-10	5.69409e-12	0	3.57227e-07	0.187286	2.52414e-11	0.00172265	3.3228	3.52367	3.90081
transcript_29250	II	2.76349	2.54553	2.66764	2.56001	2.22241	2.55008	2.23669	2.03001	2.01604	0.329043	0.259083	0.312269	3.46312	3.40018	3.35131	4.9064	4.99257	4.96447
transcript_29310	II	6.62893	6.52216	6.50347	5.93239	6.04473	6.12176	6.1761	6.00114	6.26613	6.05468	5.93643	5.97588	7.10054	7.2392	7.22411	10.0675	10.056	10.0545
transcript_29323	II	1.59517	0.000321581	0.325651	0.00761396	0.44151	0.0552543	0.00105309	0.543019	0.820737	0.0295928	0.134759	0.00537687	0.237341	1.33783	0.736978	2.01707	3.64478	2.20848
transcript_29335	II	6.75904	6.80079	6.8277	6.72625	6.75822	6.73239	6.10841	6.1099	6.09389	5.55996	5.40453	5.42905	4.76687	4.95649	5.0059	9.53743	9.55514	9.56239
transcript_29355	II	4.49289	4.52652	4.70885	3.94045	4.16738	4.25378	6.6158	6.61107	6.61478	0.756302	1.52893	1.17582	6.27398	6.52531	6.48378	6.59659	6.69369	6.64989
transcript_29356	II	0.0096968	1.9874	0.946381	0.028313	0.276799	3.57221e-05	0.295314	1.77469	0.107784	0.021748	0.776629	0.0914106	0.87669	0.505362	0.747029	4.50466	4.4861	4.26624
transcript_2937	II	0.185344	1.01755e-10	0.468573	0.00672246	0.205268	0.184075	0.686074	0.0602575	0.767053	1.34291	1.67551	1.72285	1.70089	1.40084	1.52772	4.34338	4.24166	4.5144
transcript_29378	II	0.204221	0.0559425	0.0369161	0	0.0194214	0	0.572059	0.601439	0.41074	0.956187	1.1316	2.12756	1.72617	1.68112	1.65703	4.03107	3.93619	4.22053
transcript_29391	II	4.72738	4.5972	4.58573	4.64184	4.80723	4.8562	4.47454	4.67724	4.61209	6.12749	6.07621	6.1449	4.03065	4.45689	4.38178	8.87859	8.90533	8.86205
transcript_29411	II	3.18492	1.32955	2.91576	0.0305578	1.76401	2.20585	0.00932425	0.00442685	9.26632e-05	0.038998	0.000183292	1.39879e-06	0.17459	5.11808e-06	0.861548	4.19624	4.24552	4.95735
transcript_29470	II	2.89699	0.348533	2.65364	1.77829	1.94668	2.62972	2.36626	5.38108e-05	2.29578	0.00226668	1.57437	1.11946	0.613649	1.69103	0.0379763	3.52135	3.52715	3.48679
transcript_29474	II	0.00403671	0.00260298	0.00445292	0.000654224	0.000144868	0.520015	1.64823	1.34497	1.57808	8.57888e-07	0.51249	9.05921e-08	2.51952	1.93702	2.58061	4.76276	3.72069	4.56865
transcript_29586	II	1.25473	1.55321	0.36793	0.0109422	0	0	0.0373326	0.457537	1.26807e-05	0.130731	0.00439913	0.000707412	4.4848e-15	0.008838	0.0833649	3.10209	3.62406	3.52597
transcript_29587	II	4.97182	4.97607	4.93506	4.61576	4.53631	4.49601	7.20463	7.12927	7.16974	1.80329	1.50427	1.60138	6.64909	6.9069	6.8436	6.90074	6.94406	6.98096
transcript_29603	II	3.55017	3.36786	3.47329	3.59184	3.8053	3.67541	3.2058	3.21616	3.21951	3.39368	3.37249	3.32784	2.18131	2.40364	2.56946	6.31062	6.41075	6.32543
transcript_29698	II	0.979983	1.85053	1.81723	0.000977886	0.0003585	9.06805e-05	2.43248	0.311413	0.335539	1.6869	0.223532	0.0567563	0.199048	0.00174028	0.0909172	5.92782	5.70655	5.9767
transcript_29735	II	0.00073363	0.00473534	0.0129779	8.62322e-05	0.000559235	0.000642407	0.00207277	0.0355921	0.201116	0.00782269	0.0992803	0.000166248	0.269087	0.000186947	0.102049	7.0041	6.99468	7.09801
transcript_29765	II	0.0108759	0.670072	1.31211	1.60771	1.84692	1.98451e-08	2.86422	1.57081	2.73042	0.559166	0.485976	0.653867	0.614612	0.0413538	0.386818	2.84884	2.5794	2.00335
transcript_29776	II	3.50975	3.28531	3.22894	3.32472	3.13171	3.21406	3.18936	3.08565	2.85339	2.63	2.41929	2.5562	0.702491	0.874595	0.497566	10.1436	10.1405	10.0598
transcript_29789	II	4.6101	4.33194	4.27202	4.35575	3.74411	4.22469	5.47392	5.614	5.60219	2.12621	1.86921	1.9271	4.29613	4.91223	4.63857	5.99099	5.64597	5.73747
transcript_29796	II	3.44689	3.22414	3.69934	2.56779	2.55103	3.28529	4.55929	4.79279	3.85695	2.14057	3.19771	2.09241	5.30658	5.26705	5.26274	6.05808	6.04441	6.07592
transcript_29797	II	5.6685	5.68554	5.57177	4.96615	4.86451	4.72941	7.0103	6.92366	6.93989	2.10604	1.7332	1.913	6.22147	6.43104	6.48176	7.69899	7.70379	7.67888
transcript_29805	II	2.01125	0.385212	0.874761	2.33989	1.63141	1.5239	0.540411	0.00459409	0.203322	0.0121886	0.0905519	0.887118	3.2736	2.91797	2.86475	2.9628	2.36707	3.42977
transcript_29842	II	3.10582	3.53882	4.3098	3.29928	4.53205	3.95666	6.37664	6.53477	1.22195	2.00603	1.90115	2.35414	4.52119	4.66672	4.27894	6.30023	6.24856	4.67487
transcript_29857	II	2.10018	2.11516	2.16971	2.03399	2.03172	1.52136	2.66842	2.75399	2.66708	1.8672	2.01115	2.39025	1.74055	1.80271	1.7766	4.88456	4.68458	4.77228
transcript_29874	II	1.61635	1.67721	1.56942	1.65071	2.05533	1.75445	2.11759	1.9943	2.38629	0.785635	0.476352	0.877002	3.48753	3.54302	3.54442	3.92145	3.85688	3.98871
transcript_29875	II	0.0744749	3.41993	0.0021469	4.41161	4.10966	2.45977	3.44072	2.69434	0.0110179	0.00949644	0.622227	0.27684	1.57198	2.20697	0.541683	4.57336	4.78742	5.22572
transcript_30112	II	2.16692	2.11158	2.14467	1.5198	1.30995	1.57718	2.30098	2.52495	2.26189	0.349417	0.323598	0.227507	0.691459	0.370584	0.760875	3.89113	3.65438	3.47814
transcript_30122	II	2.11502	1.78996	2.26799	3.22577	3.43169	2.77421	1.42141	0.000407941	3.93104	2.5535	0.640616	2.31358	4.36355	4.39358	4.63483	4.71263	4.89102	4.79301
transcript_30238	II	0.272303	0.758451	7.76614e-06	0.615558	0.297384	2.85919e-06	1.42149	0.118019	0.0181044	0.290727	0.00994767	0.0232703	0.0372493	2.39686	2.04503	2.90088	3.46935	1.43085
transcript_3024	II	1.75486	1.33361	1.98482	1.8525	1.22496	1.68425	0.899948	1.39362	1.45112	2.28569	1.67467	1.95751	0.166655	0.537243	1.68934	4.57442	4.3453	4.72144
transcript_30287	II	4.47166	4.44779	5.22864	4.92668	5.09211	5.1588	6.30996	6.27014	4.40772	4.61819	5.81876	5.28663	5.42088	4.62825	4.7303	7.75418	7.571	7.81154
transcript_30302	II	1.99506	2.00045	2.00397	2.05136	2.29355	2.08454	2.66841	2.92043	2.68488	1.8665	1.94149	1.68378	2.02006	2.54026	2.29667	6.28745	6.12532	6.24909
transcript_30334	II	0.114779	0	0.51887	0.462092	0.000174569	2.17833e-14	2.40645	2.19409	2.08111	0.268955	0.203653	0.657054	2.51235	2.98419	2.7912	3.39469	3.84611	3.78928
transcript_30395	II	4.11744	4.02397	3.57686	0.064541	0.182303	1.02776	2.52076	2.98294	1.43732	3.29458	3.48806	2.24522	3.36732	3.01144	3.68666	6.85781	6.31255	6.6411
transcript_30429	II	1.32655	1.57569	1.53762	1.69831	1.55378	0.907733	1.76746	1.55205	2.12355	3.86644e-06	0	0	2.83944	3.22045	1.79159	3.64947	3.55313	4.19169
transcript_30445	II	5.17996	5.20159	5.16525	5.54136	5.44421	5.54408	1.93311	2.06406	2.17517	1.79355	1.89588	2.09609	1.43317	0.974513	1.2364	9.68402	9.66294	9.6554
transcript_30455	II	0.0711087	0	0	0.201394	0	0	3.11839	3.3795	3.25287	0.364292	0.231034	0.180865	0.221856	0.395351	0.800956	0.299271	0.62061	0.440885
transcript_30468	II	0.613364	0.245704	0.210468	0.165352	0.597958	0.0971224	1.44021	0.647457	4.43892	2.13917	1.4982	0.166194	3.6203	1.98417	1.46237	6.62575	6.35659	5.50997
transcript_30481	II	0	0.116214	0.119437	0.0612699	0	0	0.219984	0.113481	0.106867	1.26062	0.90728	0.924103	0.603338	0.615339	0.844984	4.21958	4.33741	4.51341
transcript_30482	II	0.120689	0.0601737	0.1196	0	0	0.0629466	1.31291	1.23721	1.5414	0.319864	0.0537578	0.297878	0	0	0	6.49749	6.51403	6.50144
transcript_30508	II	0.190353	0.0579532	0.32575	0.01546	0.00546656	0.0064691	0.233262	0.212875	1.20339	0.681041	0.775498	0.083917	0.675597	0.310146	0.042587	1.21246	4.62821	2.02823
transcript_30545	II	3.78147	3.76121	3.49547	3.42243	3.58008	3.5257	4.29635	4.34127	4.31323	2.26877	2.46547	2.12763	4.26767	4.46364	4.43741	6.03924	6.05572	5.96707
transcript_30551	II	3.2862	2.95846	3.02336	2.48974	2.16274	1.66397	2.66682	2.83095	2.88682	3.7141	3.67359	3.62639	3.05716	3.48694	3.15554	6.25042	6.1835	6.23588
transcript_30556	II	2.64054	2.78025	2.79162	3.35514	3.19172	3.16796	3.83997	3.38214	3.64419	0.068338	0.44087	0.184346	3.69044	3.88054	3.79476	4.91201	4.77051	4.88639
transcript_30589	II	3.11219	1.47655	2.63295	2.93264	1.81715	2.37224	3.12184	2.37262	0.141447	0.0107451	4.04073	3.97196	0.340204	1.128	0.829688	5.41596	5.48814	5.65918
transcript_30595	II	4.50091	4.60602	4.59439	5.90678	5.87884	5.94766	7.34685	7.36358	7.29642	4.6682	4.57379	4.68064	4.83929	5.09914	4.9991	7.91815	7.97619	7.90997
transcript_30638	II	0.188	2.54164	0.0379452	2.11894	2.64321	1.48547	1.34996	1.06	2.05488	1.20496	0.605542	1.6555	2.23407	1.47746	2.82278	2.87055	4.48372	4.47637
transcript_30804	II	0.431227	0.401645	0.597307	3.67243	0.65936	3.08506	0.169043	0.458709	0.0288734	0.950115	0.155916	1.55343	0.304312	0.010916	0.0083514	4.96118	2.15714	4.67478
transcript_30826	II	4.47254	4.25514	4.12062	3.40424	3.68287	3.0267	5.44586	5.70285	5.43347	1.0589	1.37465	1.33616	5.07362	5.02198	4.97227	6.40498	6.1389	6.15163
transcript_30878	II	3.27738	3.00628	3.16588	2.92172	2.90246	2.47423	4.60001	4.61443	4.55564	0.793759	0.260881	0.56558	4.29618	4.60404	4.48012	4.08657	4.17042	3.94677
transcript_30904	II	2.07291	1.59956	1.14512	1.76335	2.37903	0.983488	0.980207	1.72387	1.02422	0.278991	0.0112976	0.375748	1.31098	0.680527	0.222163	3.68648	3.38561	3.47458
transcript_30927	II	2.80194	0.0626781	2.51247	0.97458	1.60438	3.64745	4.6146	4.62146	3.8495	1.02582	1.68037	2.30599	2.51664	0.000777721	2.09521	4.63732	4.77819	2.81904
transcript_31065	II	2.73819	2.10253	2.60152	0.0775344	2.4733	1.26476	2.70565	0.4431	1.0892	3.21833	0.0814274	0.0322662	2.16482	0.000135794	5.24151e-06	3.57604	3.72442	4.46079
transcript_31082	II	2.54633	2.78389	2.6938	2.95462	2.90504	2.85847	2.25499	2.1534	2.9336	1.65409	1.15425	0.0402072	1.58294	1.91334	1.61513	5.23437	5.20146	4.62574
transcript_31090	II	9.61028e-16	0	4.30701e-12	0	0	1.09301e-12	0.140516	0.00109069	0.0654436	1.44084e-11	0.00285403	9.61028e-15	2.5618	2.51333	2.31638	4.69984	4.65018	4.73584
transcript_31110	II	0.836925	2.67819	0.00290118	2.6981	3.30616	3.53218	0.652371	1.78414	2.9403	1.13516	0.223954	0.072408	0.980787	1.25062	3.10539	3.88838	3.94131	4.37503
transcript_31142	II	1.12511	1.04303	0.742365	0.857891	1.00274	1.06549	1.60981	1.68598	1.6994	1.28901	1.33653	1.49425	1.78502	1.78014	1.86975	5.62803	5.66018	5.60261
transcript_31181	II	1.26659	2.37055	2.28766	1.77638	3.20868	1.6486	4.18172	4.02238	3.23094	0.550765	1.65548	0.81872	1.24796	2.94763	3.09409	5.09022	5.29325	5.11918
transcript_31211	II	0.000349601	0.025048	0.001503	0.062528	0	7.0322e-07	4.82625	4.73923	1.82184	1.08111	3.06696	1.10283	0.271886	0.418528	0.718109	2.70342	2.22788	1.40165
transcript_31376	II	3.97345	3.84277	4.00857	4.06168	3.98585	4.00255	4.27459	4.07422	3.95425	4.65922	4.40243	4.444	4.34791	4.4393	4.4572	8.70267	8.68439	8.70041
transcript_31379	II	3.06014	3.21863	3.45118	3.13031	3.14929	3.22291	2.91931	3.22235	3.47416	3.40863	3.61489	3.57808	2.53666	2.87347	2.9035	9.83305	9.88603	9.92456
transcript_31411	II	4.04946	3.94375	3.87269	4.04156	3.81715	3.95097	3.70577	4.37455	4.5142	3.71114	4.65974	4.31237	3.25066	3.65674	2.23466	6.49074	6.79777	7.5527
transcript_31450	II	1.00575e-06	4.22552e-06	4.32108e-06	1.56373e-05	2.55982e-06	7.87524e-06	0.56397	0.131326	2.44707e-08	2.42824e-05	0.00432199	0.0147074	2.98279	0.776979	0.0412595	2.7294	0.000432646	3.66267
transcript_31455	II	0.0553133	0	4.88196e-09	0	0	0.0189881	0.0117717	0.332432	0.212384	0.121061	0	0	1.03297	1.50202	1.0322	4.32867	4.47713	4.70921
transcript_31469	II	3.9875	3.71322	3.72245	3.16923	3.4308	3.22453	2.90838	2.52074	2.67138	2.6695	2.22103	2.13134	1.24078	1.98301	1.42451	5.30685	5.5478	5.44875
transcript_31471	II	3.58054	3.7074	3.55897	2.42602	2.48256	2.70391	3.27225	3.51484	3.32702	2.53762	2.60604	2.62007	1.58094	1.8162	1.47596	7.03735	7.01987	7.12247
transcript_31536	II	3.82233	4.08035	4.53513	3.76356	3.59222	3.61457	2.37318	4.47689	3.96737	4.34233	1.06147	0.986374	5.06662	4.56741	4.82203	5.93975	5.76329	5.80199
transcript_31544	II	1.90097	1.54909	1.76234	1.22238	1.36822	1.1457	2.37818	2.36937	2.04727	2.70215	2.60497	2.71872	4.07642	4.12972	4.1784	4.59023	4.77233	4.79696
transcript_31550	II	0.00599242	0.0598057	0.0234981	0.151856	0.0843238	0.00784474	0.117209	0.712224	0.000234459	0.00533965	0.182159	0.00447616	0.0219692	0.0322262	0.884176	3.6557	3.6866	1.76025
transcript_31665	II	0.0091546	5.18365e-05	0.0931732	0.00121361	0.000901665	0.000187898	0.258657	0.00610586	1.47891	0.0098303	0.0513495	0.0497401	0.0113813	2.2647e-05	0.00212338	3.65684	3.69751	3.87149
transcript_31676	II	5.32131	5.56971	5.49378	4.26726	4.67556	3.6423	6.38159	6.35326	6.40543	3.48153	3.76119	3.84776	4.59324	4.65353	4.9466	6.20376	6.32591	6.19479
transcript_31702	II	2.71723	1.49133	2.91804	0.15472	0.0107563	0.627599	2.9461	1.87126	2.02377	1.88336	1.92528	1.52607	0.892328	0.638759	1.45814	4.22618	4.14547	4.26131
transcript_31760	II	5.25019	2.6557	4.34436	4.30614	4.24351	4.42728	4.35511	4.62305	4.56597	0.0115808	3.95359	3.986	4.13152	6.31416	5.60168	6.07346	5.55121	6.33643
transcript_31790	II	3.89292	3.66816	3.85169	3.56757	3.48464	3.44048	4.39295	4.59246	4.31354	0.559457	0.36828	0.370855	5.5993	5.49729	5.55075	6.19999	6.19921	6.22796
transcript_31799	II	1.44089	2.06222	0.559692	1.57175	1.08772	1.26982	1.58324	1.20208	0.450799	0.861183	0.519191	0.915161	0.28657	0.801446	0.535264	3.12073	3.74017	3.48675
transcript_31805	II	3.49927	3.54782	3.58746	3.29708	3.45701	3.47821	5.84501	5.80723	5.71082	2.35598	2.23484	2.38413	4.42255	4.36642	4.48518	6.10592	6.01494	6.03222
transcript_31838	II	0.348019	0.517396	0.659879	0.459377	1.44348	0.771444	0.623348	0.304563	0.00832922	0.590877	0.00445246	5.68729e-06	0.186175	0.338393	0.355177	2.66602	3.4786	3.76598
transcript_31846	II	1.6718	1.6928	1.76738	0.368891	0.568057	1.10864	2.71893	2.10974	1.82812	2.40415	6.21569e-06	2.45017	3.0113	3.48876	3.41293	4.06043	3.86842	3.99498
transcript_31859	II	1.80673e-13	0.422907	0.0547687	7.65584e-11	0.000235597	1.63375e-14	4.88068e-10	0.000304425	0.128235	0.355201	0.294338	0.265688	0.744339	0.435941	1.00457	2.96376	2.49771	3.13638
transcript_31905	II	5.36873e-08	8.32329e-05	0.0993449	0.425064	3.00179e-06	2.85598e-07	0.000211564	0.416659	0.0342716	0.000126655	0.00227753	2.48766e-06	8.39924e-05	0.0491078	1.67911	4.47148	2.08245	4.59339
transcript_31934	II	3.80819	3.21962	2.43626	2.78557	3.2478	2.26504	4.02704e-06	3.37724	1.86858	2.43202	0.0136015	1.81511	2.34294	0.843486	0.840671	4.31476	3.9628	4.24296
transcript_31946	II	2.935	3.38292	2.75174	3.07989	3.25435	3.02467	2.75372	2.63791	2.69101	1.15619	1.44462	0.174709	5.1367e-08	1.15512	1.46885	6.21271	6.15388	6.27799
transcript_31948	II	0.505005	0.201146	0.154677	0.460438	0.0230741	0.298631	2.98345	2.33821	2.96336	2.175	0.0176261	0.283817	3.46707	1.91728	0.246767	5.21193	4.94847	5.29243
transcript_32014	II	0.0608826	0.0914242	0.298554	0.219919	1.57642	0.242519	2.2137	2.4247	2.70052	0.663399	0.374005	0.0455189	1.75205	1.63852	2.17184	5.79009	6.10423	5.59268
transcript_32020	II	0.000792411	0.0017236	0.0696063	0.000183705	0	0.000950565	3.86223	3.41474	4.40339	0.598972	1.49536	0.0348942	0.291441	0.130849	1.69352	0.155987	0.000405405	0.168398
transcript_32034	II	1.12653	3.80451	0.0350384	2.66471	0.159853	0.0353131	0.721974	0.00472391	3.50855	0.0285426	0.38796	1.65928	3.3286	0.0905648	0.527258	4.65903	4.37877	4.64719
transcript_32055	II	8.76595e-06	4.0412e-07	1.43776e-11	2.20468	1.50478	0.601402	6.24684	5.92864	6.46558	8.65642e-05	0.0275369	0.000212938	3.3866	4.09091	4.67281	4.59014	4.28284	4.15078
transcript_32156	II	0.000352217	0.214468	0.00193991	0.00730631	0.000185402	0.84167	0.017103	0.611755	0.00327947	0.253576	0.450848	0.000456825	0.0108835	1.44095e-07	0.0144249	3.95715	4.26165	3.10412
transcript_32188	II	3.76948	5.75977	5.99376	2.12243	0.411161	2.32965	5.65235	5.97651	5.61759	0.00108448	2.36178	1.99986	3.44126	3.5158	3.2239	7.45066	7.43431	7.42806
transcript_32201	II	1.6639	2.03958	1.73192	1.28725	1.61523	0.551334	2.96442	2.66786	2.65001	0.393344	0.355117	0.239426	2.51037	1.69311	3.04703	4.96912	5.33044	4.83482
transcript_32202	II	2.00777e-07	1.80907e-05	0.0177949	1.3444e-05	0.00167226	0.00514285	4.80359e-08	1.03612e-05	0.00183489	0.00190533	0.000528345	4.68133e-05	6.09354	2.16076e-07	3.97758e-07	5.9037	6.38123	5.35934
transcript_32203	II	1.01557	1.60432	3.6841e-07	1.21649	0.37646	1.33977	2.09084	1.88253	1.7861	0.00053033	0.961499	0.99682	2.53772	2.49661	2.92544	3.51306	3.38374	3.35978
transcript_3221	II	3.11744	3.07891	3.11663	3.17073	3.10488	3.18775	3.05198	3.03336	2.98362	2.85336	2.97822	2.77996	2.33586	2.79042	2.71274	6.66817	6.62601	6.65215
transcript_32287	II	2.56234	2.70213	2.73369	2.77918	2.75661	3.04194	2.94381	2.71979	2.88038	3.25249	2.97892	3.27558	3.71161	3.45252	3.92402	6.1259	6.18879	6.09725
transcript_32316	II	0.539791	0.067735	0.720858	0.884128	0.000311626	0.0083568	1.33824	0.878712	0.974879	1.7321	0.896949	1.26497	2.28116	2.25577	2.69857	3.92762	3.91245	3.73218
transcript_3232	II	0.16483	0.196694	0.309126	0.000722475	0.192459	0.255065	0.417165	0.914497	0.0908474	0.535306	0.000744458	1.2631	0.636495	0.843543	0.685037	3.25337	3.36635	3.33074
transcript_32330	II	0.00052402	0.00163696	3.37515e-07	2.19071	0.178382	2.21453	0.0587964	2.26438	0.0237735	0.000121036	1.58221	4.17195e-06	0.483268	2.72055	0.00022897	3.39281	4.54443	4.70644
transcript_32360	II	1.73874	2.3624	2.13987	2.79558	2.56682	3.23881	2.56273	3.46533	3.05136	1.1761	1.66958	1.63886	4.86852	5.01403	5.04215	4.34687	4.93976	4.87524
transcript_32390	II	1.3036	5.33034	5.55832	5.07292	4.53608	4.67897	5.28265	5.18841	5.39713	0.651386	0.778466	0.29187	6.41531	6.26852	6.07553	6.30861	5.91876	6.4354
transcript_32401	II	1.79011	1.86457	2.01345	1.38041	1.44	1.39036	1.20633	1.16597	0.965386	1.66969	1.33007	1.48824	0.741689	0.927096	0.768275	4.3379	4.25544	4.32211
transcript_32410	II	1.19689	0.955883	0.64417	2.90527	3.69604	3.31561	4.4482	4.29819	4.36363	1.72352	0.213768	0.74988	3.99411	4.44395	3.9801	5.08227	2.99749	6.39099
transcript_32423	II	3.05027	2.48354	1.70649	1.99785	2.15299	2.05377	4.17123	4.54044	4.51667	1.34753	1.06945	0.265104	2.36655	1.6885	2.56765	3.54428	3.58503	3.75986
transcript_32499	II	1.59425	1.73904	1.84389	1.51334	1.65625	1.54404	1.57767	1.45388	1.48582	0.508389	0.281597	0.232844	0.452552	0.255427	0.490083	4.29879	4.48786	4.43454
transcript_32597	II	1.90499	1.89765	1.53685	1.3076	1.58665	1.22132	1.46549	1.5017	1.56205	0.0633646	0.115244	0.0598717	0.156601	0.246014	0.159639	4.21885	4.10957	4.06376
transcript_32607	II	2.29775	0.00157893	2.23512	0.038886	0.000240748	1.84383	3.38538	1.09754	3.65395	0.139593	2.31354	3.49936	2.39235	0.00152996	3.4582	5.23099	3.59062	4.97436
transcript_32678	II	3.6361	3.46087	3.79051	3.71277	3.7693	3.92936	3.41912	3.31778	3.38262	0.809586	0.780064	1.30899	1.63372	0.797377	1.03042	7.86185	7.81811	7.81558
transcript_32732	II	0.0122486	0.000127414	0.728944	2.07655	0.0133941	1.75166	3.28022	1.37983	0.924359	0.148957	4.12809	2.10256	3.08309	0.0028296	3.75893	5.19517	5.07534	5.03979
transcript_32765	II	4.47751	3.91391	4.14672	2.43625	2.6665	2.56379	0.491276	0.525628	0.807561	0.272986	0.603663	0.703886	0.956508	0.819618	0.354852	7.18142	7.17938	7.14165
transcript_32797	II	3.12683	2.97871	2.73714	1.66035	2.00115	1.83163	3.58178	2.8843	2.91755	3.49552	3.50361	3.53118	5.81575	5.89823	5.90308	6.05347	6.06809	5.9476
transcript_32834	II	0.764661	0.346926	0.640471	0.127631	0.136203	0	1.80278	2.17269	2.33999	1.92058	2.07105	1.783	3.88854	4.09617	4.07016	4.45435	4.54057	4.64349
transcript_32847	II	6.77476	6.82506	6.71722	5.14462	5.04245	5.12307	6.50812	6.53712	6.72217	6.46705	6.40295	6.44932	5.32548	5.2569	5.27116	8.03454	8.08368	8.18763
transcript_32851	II	0.588518	0.278033	0.5219	0.421966	0.409115	0.211911	0.309528	0.199977	0.429968	2.20215	2.00774	2.18935	2.65153	2.72744	2.37517	5.01893	5.12539	4.96333
transcript_32855	II	4.78998	4.96542	5.10868	3.00081	3.15298	2.77799	5.39869	5.37014	5.45018	4.53748	4.58355	4.55611	6.73007	6.99363	6.96866	6.84312	6.81398	6.87698
transcript_32881	II	4.14013	4.08356	4.50678	4.80011	4.22924	4.21293	5.56096	5.86982	6.67147	2.84767	2.61661	2.63062	3.89705	5.29411	6.23755	6.00444	5.69637	5.85116
transcript_32892	II	2.82332	1.90588	3.13441	3.22837	2.54213	3.46265	3.15958	3.55118	3.26855	2.73286	3.13116	3.46979	1.7287	1.93779	0.754261	5.12211	5.19959	5.17205
transcript_32896	II	2.89429	2.86007	2.42653	2.91195	3.08657	2.26477	6.53903	6.37113	6.36713	2.43752	2.60277	2.59602	2.99683	2.66712	3.33415	4.84879	4.53902	4.72563
transcript_32903	II	0.0254206	2.01504	2.32649	2.53107	3.96815	0.000815941	0.000135259	0.217189	0.516565	0.110814	0.531604	0.803501	0.418391	0.171003	1.25523	5.02281	5.08978	4.85251
transcript_32913	II	0.531026	1.52771	0.837949	1.13074e-05	0.00423748	0.00778318	2.17647	2.09467	1.76381	0.00271992	3.92103e-05	0.32058	1.32433	0.813731	0.855573	4.17939	4.02846	3.52356
transcript_32952	II	4.9953	5.13671	5.20991	4.72782	4.92572	4.26723	6.59607	6.58076	6.54654	2.92398	3.0841	2.14216	6.41204	6.27384	6.40712	6.99198	7.16486	7.05522
transcript_32980	II	0.245513	1.08599	0.42294	0.0510254	1.00136	1.49711	1.36784	0.423193	0.630511	2.12977	2.37757	2.58542	0.118586	1.05924	0.64247	7.07794	7.2351	6.99599
transcript_32991	II	5.56374	5.46816	5.7383	4.05363	4.22604	3.71538	6.47013	6.50213	6.49253	4.19363	3.88404	3.89592	5.03826	5.25071	5.34981	6.8436	6.98623	6.94485
transcript_33046	II	1.00653e-07	0.068644	0.00172175	7.52528e-07	0	2.03452e-07	2.03356	2.8194	2.48387	0.0720397	1.27634	0.0595277	2.24547	0.31495	0.317561	0.0031587	0.125625	0.288059
transcript_33119	II	0.0905893	0.0212988	0.0400825	0.00133835	0.0130988	0.476198	0.968863	0.74696	0.000962449	0.711686	2.81781	0.77487	2.06722e-05	1.31198	0.0635011	5.17695	5.23615	5.76633
transcript_33128	II	3.27546	3.34378	2.79212	2.08973	2.79518	1.02578	5.74702	5.36601	5.58773	2.55089	2.73231	2.01904	4.51695	4.85622	4.54443	5.75066	5.52858	5.40438
transcript_33155	II	3.18385	3.52427	3.4314	3.7659	3.83604	3.54346	3.96823	3.83628	4.0557	3.0793	2.95081	2.89255	4.71302	4.8024	4.84677	6.46425	6.56447	6.61219
transcript_33182	II	4.96231	4.73074	4.8615	4.21931	4.70659	4.33551	5.83672	5.9774	5.99624	3.17864	3.31368	0.0181962	4.48767	4.80346	4.71853	6.59134	6.5776	6.591
transcript_33263	II	4.08746	3.62629	3.18199	2.92811	3.4755	1.78193	4.02229	3.0371	2.86688	1.42055	1.50506	1.33125	3.36558	4.18383	4.09677	6.0333	5.98124	6.16388
transcript_33392	II	2.35994	2.52632	1.56256	2.19456	2.35079	1.67708	2.9506	2.69474	3.09215	1.21101e-08	5.34436e-07	0	3.14652	3.17118	3.37574	5.02963	5.19373	5.15595
transcript_33526	II	5.19635	5.21887	5.28468	5.45653	5.3395	5.21931	5.70138	5.71979	5.68034	5.62313	5.59029	5.45103	5.37746	5.38051	5.46566	8.50011	8.43156	8.56116
transcript_33532	II	0.0263806	0.191595	0.467685	0.128308	0.832555	0.55002	3.24809	3.97206	4.51207	0.446286	0.622656	0.0831515	3.31902	1.82461	2.85085	5.79281	6.49678	4.14096
transcript_33538	II	0.185396	0.0179897	0.0329993	0.00624164	0.000302084	0.000447333	0.00814863	0.790949	0.0537482	0.477879	2.01567	0.0178468	3.62802	1.03581	0.787045	4.87223	2.87863	4.39586
transcript_33584	II	4.88978	4.84816	4.94494	4.45339	4.25863	4.56797	8.49741	8.49178	8.50169	4.14227	4.05454	4.05237	5.05295	5.31501	5.12562	6.74308	6.77331	6.78313
transcript_33623	II	3.81799	3.62961	3.82032	2.19036	2.53125	2.27645	5.78223	5.68696	5.75053	4.27844	4.26394	3.9456	3.53074	4.05614	3.78386	3.96658	4.13233	4.07873
transcript_33649	II	0.273818	0.625948	0.376606	0.0664716	0.0305275	0.273702	2.72919	2.36761	2.56506	0.0238338	0.165437	5.22657e-09	3.48538	2.65015	2.13262	4.11222	3.773	4.15207
transcript_33752	II	0.000318419	0.0869743	0.0174764	0.00261036	0.0311475	0.0118471	0.00741795	0.276865	0.000211231	0.00205322	0.0224522	0.00721254	0.0748025	0.00642202	0.377066	5.73368	6.19243	6.80247
transcript_33778	II	1.75804e-12	7.18016e-12	1.97011e-13	4.98216	3.71015	0.540077	3.47078	4.07819	3.39403	0.488765	1.92814	2.15354	5.9766	4.80474	5.85328	6.46404	6.53523	6.56508
transcript_33840	II	0.765973	0.553822	0.540667	1.50927	1.84476	0.204882	1.1736	0.686157	1.42157	1.86061	1.84161	0.058003	1.76136	0.000531866	0.0377203	1.93568	3.46363	3.36499
transcript_33905	II	0.000135358	1.0385e-07	0.016101	7.05266e-08	1.20261	3.53748e-09	0.414685	0.00381619	5.16067e-06	1.44243	1.37539	0.30372	5.73838	0.0184681	7.65438e-06	5.02349	3.84816	4.86078
transcript_33917	II	0.00362434	1.99909	1.00098	1.19399	0.00512817	1.81894	0.602663	0.173711	2.56709	0.456009	0.0847018	0.109945	0.817725	0.358276	0.000116346	1.32674	3.39779	3.86377
transcript_33968	II	0.337909	2.3474	2.60806	0.0115221	3.94715e-06	2.74539	0.00331667	0.713539	0.164202	7.46233e-09	0	0.31138	2.56614	0.000274842	0.138237	4.92141	4.6608	5.06325
transcript_33989	II	3.50821	3.25991	2.91305	0.0774323	0.430376	0.738328	10.8982	10.9059	10.8961	2.58862	2.34798	2.69603	4.19924	4.38393	4.24195	5.86189	5.60913	5.73318
transcript_34042	II	2.30585	2.15787	2.29891	2.45561	2.5094	2.55152	1.76705	1.55693	1.28212	0.483077	0.288247	0.375408	1.40477	1.5871	1.44586	5.07834	5.06153	5.19499
transcript_34086	II	0.293075	0.0790981	0.162307	0	0.0406054	0	0.223163	0	0.0706993	0	0	0	0.683036	1.1061	0.627224	5.58427	5.66629	5.52489
transcript_34097	II	2.60331	2.61141	4.0197	4.12968	0.455317	0.0895001	3.15533	2.82298	4.24325	2.21804	2.63047	1.47959	4.42367	0.03934	0.000507335	5.714	6.24704	6.06288
transcript_34110	II	3.43111	2.09387	0.010171	1.5477	1.64784	0.276763	4.78334	5.01542	4.97058	2.60975	1.13782	3.15788	2.09007	3.75282	3.69733	3.52642	3.70888	1.47286
transcript_34129	II	1.62115	0.738692	1.94682	0.671412	1.14472	1.33141	2.6513	2.57835	2.57826	3.04729	2.69911	1.59435	2.32318	2.04022	3.65649	5.692	5.96394	5.82724
transcript_34160	II	2.29592	2.93552	3.59985	2.11579	1.95738	2.13376	4.04918	4.29053	4.255	1.80989	1.79591	1.41626	0.875964	0.806691	0.785853	5.84983	6.17192	5.71117
transcript_3419	II	2.86922e-05	0.247898	0.555379	0.49841	0.772547	0.422579	0.384573	0.236307	0.742323	1.18726	0.874578	1.04475	0.784888	0.60617	0.786669	4.18295	4.23671	4.23457
transcript_34198	II	0	0	0.113947	0.487641	0.32216	0.650419	2.68211	2.75575	2.75891	0	0	0	2.16492	2.5174	2.40231	4.52343	4.37788	4.60975
transcript_34210	II	1.55528	1.40324	2.85611	2.04424	2.53438	3.35908	3.00609	2.95026	2.61849	2.06233	1.73417	2.15398	2.00476	2.49674	2.54161	4.91787	4.32113	5.05972
transcript_34268	II	3.19973	3.22804	3.08542	2.6696	2.57983	2.74222	6.71409	6.7775	6.92209	0.291104	0.218541	6.90371e-09	5.67756	5.80982	5.9639	7.85082	7.73188	7.79741
transcript_34296	II	0	0	0	0	0	0	0	0.000136241	3.92968e-11	4.13242e-14	4.85016e-06	2.70017e-12	0.184386	8.94428e-09	1.16341e-05	2.63948	2.8516	2.54856
transcript_34304	II	1.95258	0.306822	3.66737	3.26359	3.34324	3.11578	3.90088	2.70814	4.0331	1.54249	1.85163	2.63657	3.30847	2.25872	2.43099	5.26842	4.49348	5.19044
transcript_34320	II	3.64012e-06	2.29493	2.93938	3.2504	3.78093	3.48146	0.749742	0.000431604	0.0108337	4.69943e-13	1.43241e-10	7.79207e-06	0.351314	1.66282	2.19037	5.35362	5.27225	5.30495
transcript_34330	II	2.09726	2.13267	2.33549	2.1706	1.54683	0.446221	0.139191	2.49038	1.78129	0.193728	2.50372	3.40158	2.8969	0.888789	0.434115	5.29023	5.78459	4.57465
transcript_34354	II	2.01578	1.64734	2.10784	1.82133	1.42095	2.28097	2.23952	2.21197	2.1153	0.566073	0.663404	0.842866	1.24796	1.33684	1.4045	3.94706	4.30182	4.19414
transcript_34369	II	1.07032e-06	0.000203837	0.0251562	0.00758833	2.08806e-06	3.39476e-05	0.0509143	0.375677	0.0250642	0.39945	0.0367106	0.06939	1.84461e-06	1.98725e-10	1.36146e-13	3.14047	3.16268	2.86263
transcript_34390	II	5.23748	5.35716	5.32202	4.07014	3.42006	3.88281	7.62288	7.62102	7.70287	4.83379	4.945	4.98534	4.08045	4.37597	4.37226	7.82526	7.82277	7.79093
transcript_34503	II	3.2327	3.11822	2.92122	2.91531	4.09123	2.80968	6.01511	6.20636	5.98636	3.04002	3.60756	3.5405	2.79754	2.4993	3.04369	4.20933	4.38304	4.1543
transcript_34596	II	2.84223	2.55753	2.44039	0	0	0.0822805	0.143752	0.0786502	0	0	0.0702228	0	0.963601	1.3788	0.982546	7.58847	7.52914	7.61721
transcript_34607	II	0.473861	0.547506	0.275054	0.501305	0.63022	0.615003	0.513298	0.37964	0.303925	0.543561	0.505448	0.773808	0.275854	0.851557	0.28279	4.06807	3.9475	3.95385
transcript_34665	II	0.933671	0.531262	0.44462	1.17715	1.09983	1.16211	1.61777	1.68257	2.01661	1.05252	1.13345	0.816877	4.07777	4.24594	4.29352	7.39784	7.47374	7.3738
transcript_34704	II	0.0283997	0.746906	1.75063e-08	0.419694	1.37604e-08	0.332658	0.157246	9.77562e-08	0.526627	1.34777e-07	4.77311e-14	3.42574e-12	2.39106	1.56185	1.8249	2.398	2.30864	2.90981
transcript_34710	II	2.23669	2.08271	4.4695	3.85077	3.45012	2.77514	5.43086	4.00758	5.06766	2.03964	4.47254	5.12255	3.66245	4.67796	4.62017	5.95919	5.8879	5.78243
transcript_34714	II	4.11395	3.77868	3.71281	2.49145	2.79957	2.59123	5.0888	4.9531	5.09852	1.70976	1.94103	2.09717	1.28298	1.18253	1.25171	7.04932	6.84746	7.07894
transcript_34724	II	2.28231	2.38748	0.246984	1.69104	0.876791	0.00195756	3.52338	0.139891	2.55227	0.139354	0.0050424	1.41713	4.6889	2.33044	0.179545	5.59305	5.64119	5.03318
transcript_34725	II	3.21594	3.17884	3.14519	2.85832	3.4021	3.1293	0.98015	1.13626	1.27589	2.39873	2.52383	2.70993	2.07527	2.15395	2.04626	4.9737	4.74554	4.8629
transcript_34814	II	3.05725	3.17415	3.39976	2.52797	2.04489	1.59472	6.18892	6.35811	6.14342	0.342473	0.0158218	0.285251	5.74387	5.71955	5.6929	7.4233	7.57079	7.39281
transcript_34828	II	1.13417	1.45112	1.46475	0.875392	1.34341	0.641143	2.24427	1.67037	1.48192	1.92206e-15	0.220797	0.388404	1.3885	1.38338	1.70152	5.07278	4.72484	5.40672
transcript_34858	II	6.88186e-05	0.134984	0.128279	0.892252	0.000382272	0.115966	0.113086	0.640629	0.180077	4.5702e-05	2.40612e-10	0.169167	0.1106	1.67597e-05	1.13935e-05	4.03725	2.98792	4.18364
transcript_34920	II	0.753812	9.86142e-09	0.000646501	1.07691	0.000720924	3.39443e-06	1.50754	9.25797e-05	1.08376	0.338106	3.07159	0.215069	4.70468	1.31587	4.56155	0.0965666	4.68433	4.56205
transcript_34942	II	0.397003	0.58716	0.0317955	4.02671e-13	7.60388e-11	2.97919e-14	1.25935e-07	2.182e-09	7.60582e-06	9.61028e-16	5.72319e-08	0.0322347	1.48732	0.63134	0.0188818	3.81629	3.00534	3.94313
transcript_34976	II	1.32158	0.942244	1.07311	0.478609	0.954454	1.23456	1.47708	1.79712	1.33273	0.763313	1.22915	1.23543	2.70787	2.60653	2.78877	5.42481	5.47703	5.41529
transcript_3498	II	3.04415	3.06612	3.08866	3.41135	3.26531	3.21771	3.30678	3.16898	3.12169	4.15198	4.21278	4.14969	3.30245	3.53007	3.60958	7.08476	7.10392	7.0822
transcript_35036	II	3.55599	3.39758	3.616	3.09922	2.9952	2.91131	2.631	2.6721	2.74342	1.10258	1.14646	1.05327	0.935213	1.22949	1.16852	5.48699	5.58901	5.53558
transcript_35038	II	2.2267e-12	2.28725e-13	5.96158e-13	1.44313	4.41946	0.246001	5.63752	5.32353	5.03943	0.200068	3.67441	1.41683	5.87228	5.53168	5.81702	6.98027	6.60621	7.00915
transcript_35058	II	3.5084	3.26237	2.51711	3.02053	2.55101	3.16773	3.52962	3.54507	2.74324	1.75563	1.83609	1.77201	2.59657	2.00733	2.13132	5.60514	5.47455	5.58351
transcript_35064	II	2.27976	0.962773	1.11094	0.217018	0.000336754	0.158803	2.65251	3.08568	3.148	1.35496	1.33684	0.0710366	3.20045	2.78886	3.0529	5.60073	6.44141	6.31275
transcript_35075	II	3.01117	0.0346039	3.0975	0.000785393	2.8827	0.00166468	2.8999	0.00781385	0.985511	4.26361e-07	0.00740681	0.00181046	3.86064	3.39414	3.58015	4.97491	4.71691	4.88048
transcript_35105	II	1.49981	1.04211	1.49779	1.00548	1.14135	0.918264	1.4952	1.27972	1.45916	2.10786	1.31613	1.90889	0.583354	0.855998	0.642218	3.81186	3.74844	3.54691
transcript_35146	II	6.25443	6.34566	6.28158	6.13453	6.21366	6.18305	7.43816	7.3678	7.41683	5.77567	6.0911	6.02627	6.31807	6.38174	6.2285	9.92806	9.86849	9.86121
transcript_35169	II	4.60844	3.74772	4.58603	3.90602	4.10296	4.09541	5.14971	5.31625	5.00122	3.70701	4.06859	3.8642	4.73051	4.58203	5.01725	6.953	6.9725	6.67559
transcript_35187	II	2.7211	2.61987	2.77744	2.30928	2.19508	2.67052	2.00461	2.25064	2.00456	1.69438	1.37757	1.79936	1.19227	0.747457	1.53197	5.21559	5.40469	5.2232
transcript_35272	II	0.243242	0	0.0849529	0.0851058	0	0.389517	0	0	0	0.377946	0.411549	0.0782901	0	0	0	7.15426	7.23288	7.3043
transcript_35297	II	2.60318e-06	1.63728e-05	0.0115373	0.0692229	0.000890211	0.00565435	1.22795e-05	5.21718e-07	1.08806	0.000325968	8.26934e-06	0.000408766	0.0215651	0.156533	1.3759e-05	2.81391	1.49456	3.70718
transcript_35311	II	0	5.31769e-14	0	0	0	0	0	2.58872e-05	0	2.0589e-08	0.473149	2.16151e-06	0	0	0	3.33252	3.50289	3.73237
transcript_35394	II	2.3294e-06	0.00759459	0.0455127	0.0979858	1.4328e-05	1.70855	2.9853	0.214987	0.000143732	0.139358	0.00439071	0.753864	1.51464	4.52003e-11	2.20236	3.84985	3.43909	4.51502
transcript_35425	II	4.23628	3.28775	0.331924	0.0389539	2.34806	1.68591	4.41854	0.637652	1.30916	3.04948	4.09789	0.529655	5.33801	5.21943	4.33927	7.75592	7.15301	7.71654
transcript_35444	II	2.76125	1.7957	3.81526	2.35695	2.01466	1.97193	2.91789	1.97811	3.10719	3.22013	2.6888	1.48194	3.97221	3.66176	2.87394	5.31169	4.94993	5.23659
transcript_35451	II	3.68991	3.08913	3.76568	3.57978	4.64548	3.62438	4.83701	5.19518	4.6759	2.02903	3.00747	3.08543	4.12388	4.32324	1.92339	6.17413	6.43966	5.87486
transcript_35483	II	6.32135	6.18114	6.07775	5.38499	5.8058	5.60776	7.12394	7.04912	7.06388	6.21639	6.38432	6.21902	8.04762	7.9484	8.05358	8.27396	8.47658	8.27675
transcript_35490	II	0.0756657	8.09247e-09	2.88701e-10	0.0432829	0.00122727	7.63586e-07	8.46407e-10	0.261427	9.6912e-05	1.722	2.03341	0.47782	4.67827	4.19345	3.82678	0.0278315	4.91327	5.96777
transcript_35500	II	2.12243	2.02684	0.717337	1.65204	1.19786	1.62805	1.10853	1.92941	1.70952	2.17593	2.05068	0.291147	0.00856917	1.24849	0.67637	3.15179	3.7193	4.17925
transcript_35538	II	2.37822e-12	6.08651e-15	2.06941e-13	0.427965	0.000352268	0.020496	2.67108	2.91746	1.37922	0.0620396	0.699397	0.132586	1.63382	0.935412	0.754262	3.29744	3.35561	2.11987
transcript_35540	II	2.65769	3.0115	2.83536	0.00015975	0.000522163	0.000966453	2.63377e-05	0.000257558	0.00398624	0.000263544	0.695254	0.000410915	1.58849	1.76385	2.07562	2.88314	3.91046	3.1699
transcript_35578	II	2.89012	2.35634	1.79507	0.202619	1.53079	0.62501	2.62929	1.61993	0.753428	2.73005	0.817943	2.33533	1.11506	0.014666	1.43696	5.26599	4.6691	4.05868
transcript_35631	II	0.687838	0.534114	0.68436	0	0.0752778	0.205898	0.0642224	0.0673807	0.291227	0.798732	1.00047	0.936998	0.537106	0.30942	0.588097	5.20556	5.15565	5.19559
transcript_35659	II	6.35627e-05	0.00014897	0.0814864	0.000575283	0.0175351	0.000394019	1.81352e-05	0.428001	2.26551e-06	0.0191399	1.32238e-06	0.0012681	0.0432219	0.00458577	0.0182752	4.79212	4.94368	4.67971
transcript_35709	II	4.92862	4.76743	5.13323	6.04515	6.31966	5.96126	7.63454	7.60586	7.73813	5.29909	5.27884	5.21785	4.75877	4.7004	4.77297	6.28112	5.97224	6.38954
transcript_35745	II	1.87239	0.0921947	3.13924	3.19048	2.30191	1.87343	0.923613	0.691582	0.00917327	1.76985	1.58817	0.86918	2.10421	3.99862	2.95162	3.41402	5.0739	4.80138
transcript_35786	II	0.0117736	2.33414	1.35608	1.83011	1.9268	0.846314	0.00160455	0.809003	1.78383	0.0131715	0.259969	0.0254828	2.50993	1.33027	5.79272e-08	3.12832	3.10703	3.03086
transcript_35803	II	1.03516	2.22646	0.909078	2.33737	2.26723	2.26684	1.81407	1.8127	1.43593	0.808456	0.835026	1.49959	1.58016	2.22497	2.52881	3.94357	4.07143	4.22586
transcript_35879	II	2.34689e-05	2.03162	2.63683	0.0157295	1.87251	0.564156	0.00473519	4.58315	0.00126144	0.309428	3.46267	0.0994222	0.00953044	0.000639822	4.24159e-05	2.64232	4.94725	5.16452
transcript_35891	II	1.38271e-08	0.635468	2.56143e-09	0	1.64976e-13	9.12977e-14	0.748718	2.61074e-06	4.21984e-05	7.98518e-12	6.40685e-16	3.73707e-08	0.295375	0.687939	0.679538	5.1855	5.22838	5.1403
transcript_35913	II	1.15863	4.5688	3.5061	0.0647005	1.61668	5.43742	5.05077	4.86895	5.53121	4.95029	0.884777	1.84819	4.44662	2.45857	1.8399	6.93456	6.93215	6.9756
transcript_35965	II	5.06757	0.664388	5.78862	1.47818	5.49983	4.31859	5.67101	3.62041	5.64765	0.548072	0.736364	2.64197	6.05387	4.21791	4.02461	6.62947	5.91578	6.37568
transcript_35967	II	4.59184	4.53837	4.54623	4.12605	4.29431	4.35496	4.06563	4.04339	4.17407	3.2607	3.43812	3.45225	2.45158	2.5137	2.51369	5.82142	5.71411	5.67184
transcript_35975	II	5.84303	5.77075	5.8623	5.76495	5.72913	5.65117	6.16003	6.03494	6.14432	6.16088	6.28305	6.26896	5.91483	6.02984	6.01435	9.27268	9.26404	9.3065
transcript_35981	II	2.64707	2.52271	0.00367734	0.00269593	2.6367	0.168612	2.97081	3.36235	2.92784	0.0134893	2.30142	0.0011792	4.33498	4.20868	4.23296	4.42829	4.32973	4.47387
transcript_35983	II	6.55582	6.75798	6.53775	5.36173	5.1462	5.46661	6.68611	6.79262	6.8471	7.24237	7.05121	7.03684	8.34033	8.54316	8.57865	8.39095	8.47237	8.4124
transcript_36034	II	1.45397	0.00364106	2.68077	6.31633e-06	0.365933	2.44137	1.37888	4.54604	4.76494	0.29743	2.847	2.05027	2.65511	1.63816	0.00242999	6.85198	6.6334	6.37933
transcript_36068	II	5.73452	5.85529	5.97584	5.5041	5.92982	5.99835	5.88784	5.42856	5.78222	6.74436	6.62793	6.25465	4.7835	4.04456	4.50662	7.83658	7.89878	7.8662
transcript_36187	II	0.439618	0.0512089	0.018367	4.3735e-06	0.0073219	0.0109606	0.577776	4.65175e-07	0.0456081	0.733234	0.0950048	1.05016	0.015669	0.125443	0.0374558	1.84115	2.3625	3.76312
transcript_36203	II	4.60241	3.73114	4.71943	4.96408	4.11575	4.32934	3.92205	2.08517	3.60335	2.78915	3.53398	3.89869	2.46452	2.85966	3.87617	6.10186	6.09574	5.99887
transcript_36204	II	6.39295	6.4951	6.42489	6.63112	6.63474	6.66521	6.28	6.3292	6.24199	6.00288	5.99132	5.92128	5.04683	4.9725	5.14724	8.4941	8.43184	8.49748
transcript_36211	II	3.02021	3.08196	2.61014	2.84837	2.1516	3.11832	3.84757	2.98771	3.22791	2.1939	3.06916	3.30315	2.00323	2.70567	3.95183	5.34845	5.57959	5.34327
transcript_3622	II	1.38339e-05	0.190504	0.310215	0.0357094	0.128387	0.295435	0.354327	0.414993	0.222515	0.760046	0.295837	0.245851	0.357582	0.509761	0.781373	4.11906	4.28335	4.3787
transcript_36242	II	9.1006	9.12426	9.06105	9.02743	9.09718	9.05006	7.52113	7.64513	7.52927	7.12174	7.13236	7.00336	7.50738	7.41026	7.49825	9.8344	9.8389	9.82238
transcript_36287	II	2.72792	2.84929	2.6286	2.71265	2.34439	2.35851	2.50561	2.53258	2.59574	3.16484	3.35682	3.48403	1.34219	1.31497	1.4456	7.0513	6.99684	6.99987
transcript_36352	II	3.91425	4.59813	4.31774	3.27851	3.21875	3.50519	6.08178	5.8526	5.95076	2.8663	2.68465	2.95661	3.48515	3.74313	3.93163	5.62395	5.7662	5.48306
transcript_36399	II	0.733322	1.02137	0.944402	0.459759	0.522064	0.506644	0.392053	0.546417	0.541793	1.69499	1.37669	2.16666	0.175794	0.0908133	0.0494124	5.76971	5.48292	5.91499
transcript_36438	II	2.83005	2.81809	2.94429	4.55078	4.55995	4.63988	5.85726	5.86289	5.92966	4.02098	4.04766	3.98701	1.6751	2.5639	2.53464	5.75971	5.64407	5.58493
transcript_36498	II	2.06048e-05	0.00104927	0.000663436	2.33405e-05	1.67863e-07	0.0598942	0.00124112	1.85364	0.373534	0.000794648	0.00201287	0.000225681	3.38006	2.08614e-06	2.58771	4.89439	4.68693	4.41456
transcript_36511	II	2.81156	2.90381	2.70952	0.913808	0.728819	1.25741	2.74997	2.39949	2.59395	1.10327	0.957395	0.968176	1.74882	1.85387	2.05027	5.09128	5.16354	4.78267
transcript_36567	II	0.228907	0.454674	0.619617	0.0680762	0.0225789	0.0217117	0.0390886	1.10844	0.0053985	0.230556	0.102548	2.04102	0.411774	2.15214	1.20469	1.56731	3.66891	2.61257
transcript_36598	II	2.86	1.73769	1.08977	1.00226	2.41778	0.136893	2.17283	0.0183786	3.29275	2.10721	1.47481	0.0184108	1.9378	0.387135	0.148912	4.76613	2.7162	4.36805
transcript_36621	II	5.26836	4.57304	2.78686	2.24519	4.61548	3.544	5.26545	4.29209	6.69021	0.782132	1.97619	3.71163	6.74564	4.93861	5.39091	4.58478	6.09925	6.82442
transcript_36627	II	0.175533	3.64467	3.47793	1.4528	3.41425	0.00813827	2.40514	3.8778	3.35075	0.000289229	0.0276072	2.43013	1.9316e-09	1.88754	2.50276	4.66954	4.6584	4.68052
transcript_36675	II	1.22044	1.32896	1.65234	5.15314	5.19702	5.25597	7.75954	7.74929	7.74597	2.19755	2.19903	2.08227	3.62215	3.42159	3.63837	6.1544	6.24659	6.05951
transcript_36696	II	3.14025	3.13345	3.12524	3.08037	3.74961	3.97597	4.4751	4.52209	4.40236	3.89702	3.88012	3.99029	3.28483	2.19462	2.79122	5.57861	6.62851	5.91637
transcript_36797	II	1.45813	1.443	1.10548	0.744555	0.0630086	0.0635522	1.84139	0.664912	1.36685	0.639269	1.83182	1.00013	0.220184	0.0503565	0.275716	4.36066	4.13284	4.34262
transcript_36811	II	7.97642	7.90466	7.89968	7.38012	7.25705	7.42082	9.78775	9.86724	9.84889	7.07536	7.15156	7.06776	7.65022	7.65487	7.6887	10.5683	10.5835	10.6083
transcript_36855	II	0.958426	1.29705	1.15492	0.544551	0.614665	0.594523	0.448563	0.225919	0.0883662	2.29303	1.93177	1.78227	0.196493	0.0960318	0.0507519	7.14951	7.30945	7.06312
transcript_36922	II	2.27188e-05	8.25353e-05	0.0119337	0.231737	0.018412	0.0501922	0.000116866	2.08633e-05	0.244805	5.39748e-10	6.13375e-07	1.24316e-07	1.83585e-06	5.42802e-07	0.000797416	3.42932	2.98417	3.26037
transcript_36955	II	5.07182	5.91506	1.57887	5.79034	6.13084	5.15316	2.69816	4.96343	5.61937	5.21594	0.752247	2.47508	5.17881	4.30025	3.05912	6.8149	7.06573	7.69978
transcript_36981	II	4.08533e-05	0.00252054	1.67579e-05	0.433255	0.136612	0.00165051	1.68489	1.2674	1.66264	0.00161197	1.67927e-06	0.696595	0.00311482	2.00793e-05	2.83392	5.22281	5.27469	4.94431
transcript_36993	II	0.000879821	0.219695	0.00070227	3.02679	0.00114769	4.34377	1.02914e-05	4.01731	0.77819	3.35583	0.174395	2.97503	1.02242	1.61241	2.68729	7.42959	7.59689	7.36538
transcript_37018	II	0.629146	0.204737	0.888515	0	0.574833	0.39369	0.186622	0.520345	0.495602	0.458586	0.426396	0.273063	0.897169	0.725544	1.00418	4.92803	4.90033	4.99362
transcript_37025	II	4.73867	4.69341	4.8378	4.75121	4.84995	4.66765	5.11564	4.94467	4.85176	5.60565	5.5425	5.51075	3.84496	3.78708	3.57627	7.1636	7.24177	7.34272
transcript_37033	II	4.63558e-11	9.61028e-16	1.82595e-13	0.000511549	0.0785295	4.78965	3.22636	1.0653	4.59339	3.4303	0.0382922	0.000204434	6.29315	6.11017	5.42435	9.38756	9.263	9.40872
transcript_37045	II	0.107754	0.810327	3.56805	4.32906e-05	0.0651833	1.46155e-05	3.04701	0.00180459	1.73895e-05	6.38124e-07	1.15722	2.18009e-06	2.86342	0.979883	2.04978	4.11193	3.75167	4.04578
transcript_37058	II	2.67369	3.68039	3.34884	2.43313	2.0042	2.54589	3.77076	3.27552	3.31261	2.9719	3.20751	3.40481	3.66781	4.18384	4.0396	5.90904	5.65472	5.87677
transcript_37141	II	4.4238	4.69783	4.68955	6.53079	6.39432	6.2892	8.71168	8.68717	8.76373	4.20403	4.32269	4.21093	4.74681	4.88305	5.09291	6.5534	6.53162	6.58511
transcript_37144	II	0	0	0	0	0	0	0.28838	0.10915	0.199352	0.112996	0.463977	0	1.11291	1.16672	1.65221	4.19518	4.21682	3.91145
transcript_37146	II	2.93604	2.81493	2.79835	3.35442	3.50884	3.05593	2.75189	2.88485	2.73996	2.52628	2.87187	2.75779	5.91944	5.82737	5.74232	6.4873	6.38841	6.48136
transcript_37193	II	5.3489	5.80479	5.53236	5.61673	5.49816	5.44636	5.22374	4.71623	4.81822	3.20085	3.64873	3.09353	3.26425	3.29382	2.98778	7.433	7.54414	7.52222
transcript_37200	II	2.96345	2.99706	2.7567	2.31131	2.12862	2.3557	4.68982	4.68739	4.76867	3.44495	3.55794	3.61956	6.30202	6.34607	6.44732	9.42206	9.44837	9.4479
transcript_37206	II	6.19679	6.51389	6.58829	5.22029	5.33865	4.7004	5.83084	6.01481	5.55255	4.83568	4.52813	4.95401	3.83233	4.09946	4.51266	7.9206	7.97108	7.92294
transcript_37212	II	4.63493	4.88836	0.16015	4.86398	3.97235	3.78546	3.35978	0.0535631	4.22873	0.00321224	0.0666313	0.00240531	5.55829	5.15871	4.56107	7.19534	7.16212	7.06005
transcript_37246	II	4.97051	5.07506	5.08954	5.00539	4.95645	4.73364	4.66439	4.64121	4.8593	3.76226	3.59848	3.81076	3.1085	3.1327	3.32199	6.77272	6.66001	6.73244
transcript_37270	II	0.00215686	9.37324e-05	0.0101623	0.193383	0.0141217	1.32819e-07	1.42048	2.70138	0.385969	0.513407	3.3928	0.942026	5.09203	4.98276	4.77151	4.45898	4.67454	4.81621
transcript_37417	II	2.28505	1.55151	2.22958	1.89334	1.64728	1.05445	1.95639	1.40616	1.94872	1.92259	2.02518	1.74161	4.99362	5.16601	5.21297	7.7049	7.66956	7.71938
transcript_37436	II	2.99799	3.4193	2.66857	3.41845	0.00721345	2.17067	4.34702	4.24045	3.71221	0.311633	0.00304574	3.26658	3.58194	2.07415	0.0184274	5.36988	5.37902	5.60592
transcript_37458	II	0	0	0	3.20343e-16	2.34528e-08	0	0.717787	0.0399425	0.00390075	1.47067e-06	2.00746e-11	1.44291e-07	6.79486	3.37894	5.30409	5.93163	6.10581	5.76546
transcript_37504	II	0.00256047	1.32739	0.00443645	0.360265	6.48544e-08	0.0385284	2.82268	2.98952	3.27805	0.146872	0.00279613	1.02507	1.38708	3.08952	2.99082	3.8252	1.06341	4.75845
transcript_37521	II	0.744975	2.63467	0.536074	0.242828	1.81876	0.544997	1.79515	2.33805	0.965616	0.831445	1.2471	1.05146	0.873639	1.36725	0.216975	3.38431	2.90467	3.99551
transcript_37546	II	5.97341	5.47545	5.45635	5.97566	6.15321	5.89954	4.52084	4.49474	4.9186	4.34796	4.39353	3.91266	3.71426	3.83167	4.02053	8.02119	7.68345	8.04832
transcript_37553	II	1.03069	1.09228	3.10818	2.46618	2.42391	0.748899	3.02852	3.51013	2.99932	2.51664	0.00348395	1.4652	0.0355774	1.2444	0.844362	7.06024	4.96379	5.82651
transcript_37583	II	5.89736	5.85772	5.87333	5.35217	5.29132	5.49351	5.20966	5.24711	5.31922	4.15494	4.08271	4.08407	4.36942	4.54744	4.63981	8.32588	8.33523	8.33484
transcript_37658	II	0.00548567	0.36885	0.152609	0.0351499	0.104347	0.108316	4.90229	0.658206	0.341867	6.47643e-10	4.66611e-12	0.000289293	2.39547	0.0474428	0.191846	5.95364	6.42032	6.28468
transcript_37676	II	5.76982	5.9723	6.16169	5.34768	5.08074	5.71623	5.71431	5.48122	5.46167	4.64603	5.36674	4.92021	4.48351	3.81963	4.62065	8.0436	8.4644	8.17377
transcript_37695	II	1.13318	2.31546	1.11058	0.000187377	1.29592	6.1677e-05	2.82418	2.12469	3.03482	2.7336	2.39348	2.36973e-05	1.01581	2.46605	1.73552	4.18497	3.66994	5.34874
transcript_37739	II	5.68451	5.58354	5.73268	6.22761	4.89714	4.43939	6.78051	6.54215	6.80522	7.09497	5.9223	5.82529	5.95868	5.79855	5.66528	9.6902	9.70067	9.78215
transcript_37769	II	5.35224	5.39287	5.3164	5.13777	5.0473	5.02866	4.9541	4.92234	5.09874	5.38196	5.30936	5.19007	3.91072	3.90335	4.0108	8.05312	8.00872	8.02705
transcript_37785	II	1.42441	1.06927	3.06254	0.161374	4.63361	0.103349	1.98122	3.58908	2.3574	1.27312	0.170728	0.0202345	0.0943245	0.163294	0.00731179	4.82923	4.59631	5.34066
transcript_37841	II	0	0	2.88308e-15	4.32142e-13	3.4302e-10	0	2.19061	1.41817	0.426057	0.0643281	1.31193e-08	5.76617e-15	3.14221	2.79313	3.06929	6.25568	6.19793	6.29622
transcript_37852	II	5.60783	5.33933	5.39308	3.90875	3.49991	3.49341	5.59121	5.72766	5.51306	4.54522	4.84007	4.33789	3.81858	4.0888	3.7282	6.9566	6.94882	7.03621
transcript_37930	II	0.425099	0.638744	0.152877	0	0	0.29991	1.35907	1.46229	1.34337	0.622829	0.769366	0.587955	3.10256	3.32897	3.19426	5.35547	5.39022	5.36242
transcript_37981	II	1.54287	0.531823	0.839223	0.944197	0.921585	0.486497	2.3561	1.95015	2.5719	2.34091	1.19899	1.81978	1.63131	2.37131	1.43561	6.1363	4.09395	5.25075
transcript_38005	II	2.07611	1.56931	2.25135	1.73316	2.01409	2.31966	1.50064	0.468539	0.388513	0.872984	2.18487	0.575941	1.1065	1.28763	1.52981	4.52224	4.03104	4.35215
transcript_38020	II	0	2.88308e-15	8.33451e-06	0	0	4.13242e-14	0.000449747	1.31981e-13	0.0185259	0.594961	1.08913	1.10239	2.27424	2.51905	2.33796	2.41272	2.64639	3.24844
transcript_38037	II	0.713987	2.05043	0.728243	0.0788753	0.0800778	0.40792	0.345454	0.147082	0.212	1.45917	0.000201319	0.088473	0.238302	0.0637049	0.0669627	8.37284	8.28972	8.37132
transcript_38048	II	2.67118	1.59313	2.49717	0.0751881	0.076337	3.20343e-16	0.29338	0.136091	0.189238	0.0421494	1.3523	1.21969	0	0.0598832	0.0627998	9.21759	9.21564	9.26334
transcript_38101	II	0.000959147	0.00221723	0.0131033	4.57802e-12	0.000695333	4.4715e-11	0.000145799	0.0228802	1.24826e-05	0.0646445	0.0894717	0.000613955	0.0265258	4.11707e-05	0.229782	2.1693	5.35805	2.84367
transcript_38111	II	2.1065	2.16215	2.09321	1.66626	2.4516	1.84884	2.73273	2.96134	2.65617	2.40409	2.2617	1.77162	0.817484	0.618758	1.02223	4.24001	4.29802	4.55237
transcript_38112	II	7.13377	7.20667	7.19473	7.15312	7.11653	7.10524	6.84626	6.74616	6.82537	5.83798	5.72861	5.65956	5.51132	5.43791	5.58348	9.31061	9.28076	9.34157
transcript_38116	II	3.48005	1.12499	0.314704	0.0319076	0.000442451	0.0165171	0.000778255	1.92989	3.61818	0.0275026	2.53214	1.03178e-05	7.00139	5.42862	5.34429	6.52687	6.51394	6.72044
transcript_38118	II	4.44249	3.70066	3.92299	3.95267	3.70657	2.78951	3.5892	3.1202	3.82618	1.75564	0.409423	0.925141	0.935721	0.896749	1.64422	6.40243	6.24757	6.54902
transcript_38180	II	3.83436	2.74143	4.29405	4.12089	2.71615	3.75661	4.64509	4.5153	4.76822	4.30586	4.78825	4.86673	5.79492	5.56868	5.89999	5.9514	5.99625	5.31722
transcript_38197	II	1.65126	1.84678	0.927713	0.690898	1.7448	0.985479	0.339011	0.245814	1.50832	2.06113	1.80006	1.15675	0.332349	1.08952	1.52422	4.46783	3.4063	4.09574
transcript_38215	II	0.455684	0	0.795337	1.92212	1.66974	2.38942	0.523962	1.33157	1.2043	4.19554	3.85407	3.99688	0.514613	1.54496	0.399097	11.8905	11.8381	11.8605
transcript_38248	II	0.774197	3.02863e-07	0.00182157	1.28326e-09	0.000561807	0.000777993	0.0226986	2.15798e-05	4.9129e-07	3.8012e-06	8.25331e-05	1.88869e-05	1.6332e-05	1.48971	0.0157358	6.7236	6.89591	6.99248
transcript_38287	II	0.055388	0.374335	0.000203438	0.0545087	0.150846	0.24872	0.00010359	0.99023	1.52875	1.36862	1.05838	1.57969	1.91213	0.275263	1.07192	4.44105	5.04531	4.58455
transcript_38297	II	0.0416258	1.17208	3.3088	1.09335	0.0152881	0.347801	0.0335728	0.372783	0.343997	0.000302567	0.0984625	0.00504489	2.58214	1.53161	2.1947	7.45872	7.33206	7.34634
transcript_38340	II	6.39295	6.4267	6.64178	4.71667	4.58171	5.36588	6.89374	6.58037	6.0788	6.289	6.09702	6.08622	4.91538	4.85921	5.31187	8.48485	8.58645	8.42134
transcript_38351	II	2.47594	0.619879	1.54508	1.67715	1.79075	1.23467	2.89957	1.55027	1.62312	1.53636	1.1434	1.97376	1.34699	1.71567	1.67128	6.74915	6.65924	6.73595
transcript_38371	II	4.8891	5.42074	5.73408	6.98677	5.12268	6.48558	7.67467	7.98283	7.25468	4.96624	5.74351	6.52605	6.61355	5.75871	5.93579	8.52536	8.69524	8.3635
transcript_38380	II	5.27615	4.56393	4.9193	3.99879	5.02394	4.47617	4.65898	4.77949	4.66701	2.61996	3.11487	3.40113	3.87007	3.68453	3.50764	7.12014	6.94671	7.06744
transcript_38383	II	7.51687	7.68518	7.8543	8.48401	8.63968	8.55529	9.71016	10.1156	10.0773	7.22185	7.39422	6.13409	8.14866	8.03981	8.00911	8.50737	8.82977	8.65709
transcript_38408	II	6.02609	6.271	6.47737	6.01762	5.8237	6.38735	6.11789	5.82918	5.45419	4.50596	4.03753	4.19337	4.60001	4.66321	4.56938	8.27282	8.15881	8.28749
transcript_38410	II	6.10443	5.97399	6.29538	5.92453	5.92453	5.94418	6.04428	6.25969	6.22048	4.63666	4.62986	4.53619	4.75918	4.62077	4.37055	9.21522	9.22655	9.13204
transcript_38414	II	5.95954	5.8369	5.9196	5.05862	5.39023	5.16449	5.57452	5.86858	5.617	2.94844	3.11343	3.46013	4.05318	3.59475	3.77287	8.71543	8.72699	8.75315
transcript_38415	II	5.16115	4.80913	4.35779	4.21414	3.96938	4.33734	4.80643	4.8936	4.85914	3.01197	3.81235	3.09122	2.03782	2.93736	2.22146	8.7526	8.75156	8.79383
transcript_38422	II	6.53011	6.36538	6.55103	5.97476	6.19163	6.17247	6.26447	6.29742	6.0205	4.40754	4.75386	4.78544	5.54704	5.39523	5.14153	9.32237	9.40176	9.37007
transcript_38450	II	1.71128	2.68396	2.09583	0.724261	2.40197	1.89166	4.63565	5.10774	3.35354	1.97389	3.06214	2.89011	5.65588	4.21626	5.50881	6.36285	5.07625	5.44269
transcript_38471	II	3.73769	4.53757	4.08044	3.25872	3.30995	4.14602	4.29163	4.01065	3.96627	0.868874	1.97511	1.18369	2.27831	1.78534	2.70193	7.56729	7.4112	8.02501
transcript_38497	II	5.47594	5.32675	4.91869	4.96779	4.92	5.08008	5.24219	5.24964	5.47268	4.58619	4.23047	3.78023	3.18934	2.64057	3.81255	8.41568	8.41428	8.43958
transcript_38499	II	6.73618	6.37754	6.77914	5.99734	5.89913	6.17833	6.42894	6.34775	6.34171	4.10601	4.42212	4.00246	3.89091	4.1438	4.1354	9.60542	9.56878	9.60539
transcript_38514	II	2.46868	3.94786	1.21555	3.80013	1.79144	0.284422	6.69219	6.99541	3.73754	9.61028e-16	1.18142e-12	1.29066e-11	2.2337	0.666326	3.69183	8.03843	8.18149	6.36117
transcript_38518	II	0.000120539	7.42957e-07	0.000448907	1.2286	0.0497928	0.0535371	4.07048	0.281043	0.153414	1.19985	0.00530373	0.277231	2.93945	3.84758e-06	1.7016e-07	5.45559	5.66602	5.39094
transcript_38532	II	3.91745	3.2114	3.335	4.16865	3.86119	3.83669	4.0474	3.90998	4.27029	3.26525	2.90462	3.20067	3.61519	3.41954	3.6717	6.95116	6.61142	6.61595
transcript_38556	II	4.62697	4.98461	5.12378	4.20819	4.2864	4.55397	5.66309	5.76892	5.67548	5.67893	5.68075	5.74402	6.2822	6.08357	6.11591	8.80354	8.75068	8.58533
transcript_38567	II	5.99466	6.04993	6.03807	5.48359	5.62494	5.60742	5.95969	5.36441	5.74706	3.95363	3.32647	3.7097	3.93805	3.41971	3.94555	8.80011	8.71772	8.81832
transcript_38569	II	3.79651	3.64769	2.67426	3.31529	2.22181	3.33334	2.20061	2.71684	3.39271	1.43461	0.898816	0.0802919	0.740723	1.28327	1.71013	6.83062	6.56854	7.20628
transcript_38571	II	7.8493	7.7663	7.7274	6.80993	7.00723	6.80017	7.87611	7.78106	7.71321	6.44414	6.28134	6.1515	6.36648	6.15052	6.26008	9.18524	9.16446	9.19778
transcript_38573	II	5.8832	6.02803	5.92833	5.9527	5.81956	5.89633	5.82491	5.83199	5.61458	2.88534	3.31466	3.65569	3.57763	3.70871	3.98625	9.12492	9.07684	9.13772
transcript_38574	II	5.57717	6.06092	5.65573	5.19298	4.9914	4.71298	5.23762	5.43332	5.34101	3.37554	3.74813	3.36121	4.12599	3.61996	4.00115	8.62908	8.53682	8.56582
transcript_38580	II	5.40909	4.5797	5.04161	5.0137	5.18696	5.15369	4.74749	4.8687	4.73786	3.3967	3.2095	2.18023	2.33372	3.12078	2.56717	8.84958	8.7735	8.74434
transcript_38612	II	0.0148732	0.000583737	1.04483	0.000318969	0.0414686	0.0338362	0.00605635	0.749212	1.49747	0.0876863	0.550788	1.08589	0.00131606	0.0176589	0.151052	7.67776	7.36445	7.51405
transcript_38627	II	5.40783	5.5148	5.33607	5.14655	4.74645	4.86803	4.73705	4.81452	4.83632	3.6362	3.44509	3.75888	2.76977	2.08304	3.4258	7.74623	7.8033	7.87684
transcript_38650	II	5.81214	6.06773	5.94282	5.37615	5.29346	5.28915	5.2729	5.35907	5.43771	2.26684	2.40234	2.3071	2.78318	1.94523	1.95477	8.78338	8.82817	8.92804
transcript_38655	II	7.14074	7.06955	6.91373	6.43653	6.32725	6.38071	6.61021	6.7877	6.61929	4.03962	4.1363	4.4045	3.59752	4.04531	3.88794	10.2183	10.1624	10.2633
transcript_38667	II	4.49321e-05	7.65244e-09	1.04683e-07	2.01433	0.00464271	0.000463467	0.000184185	0.0280601	6.77417e-07	0.003055	0.0453166	0.828538	2.13806e-05	5.43809e-06	6.15869e-06	7.33072	7.56837	7.21932
transcript_38696	II	7.57815	7.77672	7.61131	7.09537	7.05208	7.2014	7.41318	7.57165	7.66228	6.91056	7.10075	7.19101	5.54388	5.52863	5.42664	10.4032	10.3819	10.2997
transcript_38714	II	6.54075	6.18701	5.79313	6.3335	7.10192	6.58952	8.261	7.92536	8.5239	5.93046	5.799	4.41205	6.6207	7.23618	6.99017	8.36056	8.24539	8.67138
transcript_38728	II	2.04748	2.6486	2.77792	2.08033	2.4961e-05	3.29028	3.52014	2.55972	3.28545	1.65738	0.00770429	0.000168309	2.25904	2.53644	0.642687	4.6259	4.26985	5.42415
transcript_38757	II	0.0239722	2.30142	0.000209907	1.85088	3.37168e-06	1.0553	1.28137e-15	0.0203569	8.90553e-14	2.92473	0.0915861	0.259523	5.02841	4.95794	5.46279	8.20213	7.9719	8.33407
transcript_38829	II	5.16548	5.3836	5.59934	4.55101	4.41525	4.51267	5.17604	4.84939	5.04083	2.76427	2.48944	1.62128	1.79803	2.33156	1.51501	8.12344	8.2305	8.38429
transcript_38858	II	5.31491	5.30509	5.25965	4.50665	4.56357	4.62552	5.39953	5.07901	5.45321	4.61768	3.86418	5.15716	5.4414	5.37834	5.64151	8.11682	7.65239	7.83474
transcript_38859	II	4.7165	4.83115	4.49923	5.0089	4.23812	4.36271	5.71126	5.79328	5.83135	4.95948	5.06059	4.7258	4.05094	3.54846	3.47676	7.28383	7.46291	7.40423
transcript_3886	II	0.00183887	0.004018	0.00563956	0.00256985	0.335334	0.0998128	0.331514	0.426997	0.0813571	0.721606	0.528969	0.975095	1.87537	1.7889	2.48419	3.62354	4.05044	3.82599
transcript_38869	II	1.03919	0.80302	0.799192	0.821126	0.857807	1.85139	0.488352	0.886457	0.617158	2.67382	2.44582	2.59525	0.456268	0.873963	0.319541	10.9704	10.9475	10.9308
transcript_38876	II	0.544171	0.00176268	0.0274563	0.554554	0.000107061	0.357874	1.76929	0.231259	2.02632	2.35814	2.41366	0.000270591	0.000191858	3.98195	3.39479	2.61906	3.92593	3.47295
transcript_38893	II	0.212741	0.0101975	0.187282	2.43881	1.5305	3.06423	5.45484	4.85092	2.75246	0.863435	4.1528	1.42452	8.22512	8.29077	6.06494	8.64591	8.29453	9.008
transcript_38896	II	0.00759653	5.71864e-06	0.00992534	0.0722888	3.53281e-05	0.00122896	0.000270931	1.21459	3.6182	1.75418	0.9134	0.0804063	1.77073e-05	0.0094459	0.00109153	7.23762	6.93295	6.89208
transcript_38899	II	7.32166	7.42367	7.08341	6.75722	7.07649	6.88013	7.24933	7.51431	7.23052	7.71432	7.7518	7.74642	5.17847	4.77168	5.39046	10.2414	10.2019	10.2316
transcript_38905	II	4.1458	3.93344	4.065	4.06427	4.11615	4.15252	5.40967	5.08232	5.06711	2.6144	2.15168	2.56079	4.7225	4.83569	4.77126	6.06007	6.08264	6.11332
transcript_38927	II	7.11612	6.89664	6.84906	6.52543	6.09765	6.37057	6.50713	6.48824	6.35479	3.83571	3.62156	3.0586	4.22835	3.69172	4.22189	9.96457	9.9834	10.0871
transcript_38951	II	4.78099	4.69329	4.48622	3.62896	4.03502	3.30884	4.63822	5.28183	4.82078	3.73011	2.39702	3.0584	4.88328	4.71167	4.74071	8.41749	8.38022	8.28561
transcript_38955	II	8.51476	8.41143	8.3816	8.13243	8.17977	8.01835	7.67338	7.56391	7.51312	6.02581	6.2347	6.3269	6.36736	6.49327	6.35142	10.0245	10.0687	10.098
transcript_38963	II	2.91035	2.30687	0.0017968	4.60205	2.03111	2.7867	3.7308	4.1687	3.41731	0.00150945	0.797236	2.55605	0.00235593	0.00750207	0.569915	8.05482	7.15524	7.87036
transcript_38966	II	2.70483	2.89844	3.12925	2.87812	2.55526	2.77433	3.60194	3.72264	3.61095	0.228315	0.212693	0	4.58361	4.57561	4.52712	10.0842	10.106	10.067
transcript_38968	II	2.17225	1.22605	1.54288	0	0	0	0.199921	0	0	0.573308	0.540749	0.209147	0.725341	0.47389	0.187346	2.60218	2.48743	3.11092
[truncated: 79 more rows]

## Sheet: III
gene_id	Modules	Pv_Ph_1	Pv_Ph_2	Pv_Ph_3	Pv_Xy_1	Pv_Xy_2	Pv_Xy_3	Pv_St_1	Pv_St_2	Pv_St_3	Pv_Pe_1	Pv_Pe_2	Pv_Pe_3	Pv_Le_1	Pv_Le_2	Pv_Le_3	Pv_Ov_1	Pv_Ov_2	Pv_Ov_3
[truncated: 1,281 more rows]

[truncated: 3 more sheets: IV, Ⅴ, VI]
